# Supplementary material for: Drosophila 3′ UTRs Are More Complex than Protein-Coding Sequences
Source: PLoS One. 2014 May 13;9(5):e97336. doi: 10.1371/journal.pone.0097336 (PMC4019593; doi:10.1371/journal.pone.0097336)
Supplement: Table S1 — Model comparisons - Procedure 1 versus Procedure 2. Comparing characteristics of the two models selected by Procedure 1 and Procedure 2 (12-class model and 15-class model respectively) for 3′ UTR alignment of D. melanogaster versus D. simulans. (XLSX) [file pone.0097336.s005.xlsx]

## Sheet: model comp-melsim
Supplementary Table 1 - Characteristics of the 12-class and 15-class models for the D. mel versus D. sim 3'UTR alignment
The classes of the 12-class model are labelled 12 - 0 to 12 - 11, and the classes of the 15-class model are labelled 15 - 0 to 15 - 14.
The averages 15 - 3&4, 15 - 12&13 and 15 - 7&14 are weighted according to the mixture proportions of the classes averaged.
T/T: Transition/Transversion ratio.
Model-Class	Mixture proportion	Conservation	GC content	T/T	Type of motif
12 - 0	0.091	1	0.29	0.46	poly A
15 - 1	0.143	0.99	0.28	0.8	AT; poly A
12 - 1	0.072	0.98	0.5	1.49	CAG; CA
15 - 10	0.082	0.98	0.51	1.45	CAG
12 - 2	0.203	0.98	0.38	1.13	A[CA]
15 - 0	0.159	0.99	0.38	1.18	CAA
12 - 3	0.088	0.92	0.24	0.7
15 - 6	0.077	0.92	0.24	0.67
12 - 4	0.046	0.97	0.59	1.5	CAG; C[AT]C; CA[CG]
15 - 9	0.03	0.97	0.6	1.48	CAG; CA[AG]; TCC
12 - 5	0.044	0.84	0.26	0.75
15 - 5	0.029	0.83	0.25	0.73
12 - 6	0.199	0.98	0.28	0.84
15 - 3&4	0.194	0.97	0.29	0.89	AT (15:3)
12 - 7	0.009	0.54	0.2	0.53
15 - 1	0.007	0.56	0.17	0.5
12 - 8	0.098	0.95	0.49	1.18	CA; CAG
15 - 12&13	0.169	0.95	0.46	1.16	CA (15:12) / CAG (15:13)
12 - 9	0.018	0.85	0.49	0.96	poly G
15 - 2	0.02	0.86	0.47	0.94
12 - 10	0.125	0.92	0.34	1
15 - 8	0.08	0.9	0.33	0.98
12 - 11	0.006	0.46	0.42	0.78
15 - 7&14	0.009	0.48	0.42	0.75	poly G (15:7)
