# Supplementary material for: Drosophila 3′ UTRs Are More Complex than Protein-Coding Sequences
Source: PLoS One. 2014 May 13;9(5):e97336. doi: 10.1371/journal.pone.0097336 (PMC4019593; doi:10.1371/journal.pone.0097336)
Supplement: Table S2 — Types of motif identified in 12-class model of D. melanogaster vs D. simulans alignment. Types of motif identified in D. melanogaster versus D. simulans 12-class model selected by Procedure 1. (XLSX) [file pone.0097336.s006.xlsx]

## Sheet: mel-sim 12-class model
Suplementary Table 2 - Types of motif identified in D. melanogaster-D. simulans 12-class model
Class	Type of motif	E-value	Motif width	# sites
0	poly A	1.1e-11	20	82
1	CAG repeat	5.1e-13	19	62
	CA repeat	1.6e-07	20	32
2	A[CA] repeat	4.5e-46	20	223
4	CAG repeat	8.6e-88	14	120
	C[AT]C repeat	1e-48	20	130
	CA[CG] repeat	0.049	20	38
8	CAG repeat	0.00064	15	63
	CAG repeat	1e-19	20	47
9	poly G	0.0028	15	36
