# Supplementary material for: Drosophila 3′ UTRs Are More Complex than Protein-Coding Sequences
Source: PLoS One. 2014 May 13;9(5):e97336. doi: 10.1371/journal.pone.0097336 (PMC4019593; doi:10.1371/journal.pone.0097336)
Supplement: Table S3 — Types of motif identified in 15-class model of D. melanogaster versus D. simulans alignment. Types of motif identified in D. melanogaster versus D. simulans 15-class model selected by Procedure 2. (XLSX) [file pone.0097336.s007.xlsx]

## Sheet: mel-sim 15-class model
Suplementary Table 3 - Types of motif identified in D. melanogaster-D. simulans 15-class model
Class	Type of motif	E-value	Motif width	# sites	TOMTOM matches (Number - Database)
0	CAA repeat	3e-34	20	240	8 - All Drodophila
1	AT repeat	4e-36	19	171	1 - All Drosophila
	ployA	3.7e-43	20	136	4 - All Drosophila
3	AT repeat	1.3e-13	20	25	no matches
7	polyG	0.046	15	16	8 - All Drodophila; 11 - All Vertebrates; 2 - JASPAR-insects
9	CAG repeat	5.3e-138	20	124	1 - All Vertebrates; 1 - JASPAR-insects
	CA[AG] repeat	5e-08	20	32	no matches
	TCC repeat	3.7e-05	15	96	1 - All Vertebrates; 1 - RNA-binding motifs
10	CAG repeat	1.6e-21	20	114	1 - All Vertebrates; 1 - JASPAR-insects
12	CA repeat	3.8e-12	20	35	3 - All Drosophila; 2 - All Vertebrates; 11- RNA-binding motifs
13	CAG repeat	3.2e-33	19	64	3 - All Vertebrates
