# Supplementary material for: Drosophila 3′ UTRs Are More Complex than Protein-Coding Sequences
Source: PLoS One. 2014 May 13;9(5):e97336. doi: 10.1371/journal.pone.0097336 (PMC4019593; doi:10.1371/journal.pone.0097336)
Supplement: Table S4 — Types of motif identified in 16-class model of D. melanogaster versus D. yakuba alignment. Types of motif identified in D. melanogaster versus D. yakuba 16-class model selected by Procedure 2. (XLSX) [file pone.0097336.s008.xlsx]

## Sheet: mel-yak 16-class model
Suplementary Table 4 - Types of motif identified in D. melanogaster-D. yakuba 16-class model
Classs	Type of motif	E-value	Motif width	# sites	TOMTOM matches (Number - Database)
0	CAG repeat	3.6e-23	20	64	2 - All Vertebrates
1	CAA repeat	3.9e-11	20	151	6 - All Drosophila
2	CAG repeat	1.7e-15	19	107	2 - All Vertebrates
3	polyG	0.0062	15	28	7 - All Drosophila; 10 - All Vertebrates; 1- JASPAR-insects; 1 - RNA-binding motifs
6	CAG repeat	4.1e-09	20	34	1 - All Vertebrates; 1 - JASPAR-insects
8	polyA	2.1e-21	20	65	4 - All Drosophila; 6 - RNA-binding motifs
	AT repeat	2.3e-21	18	108	1 - All Drosophila
11	CA repeat	3.3e-16	20	46	1 - All Drosophila; 11 - RNA-binding motifs
12	CAG repeat	9.6e-78	20	78	no matches
	CCN repeat	2.7e-18	20	79	1 - All Vertebrates; 1 - JASPAR-insects
15	polyA	5.4e-06	20	95	6 - All Drosophila; 7 - RNA-binding motifs
	AT repeat	7.9e-30	20	80	no matches
