# Supplementary material for: Drosophila 3′ UTRs Are More Complex than Protein-Coding Sequences
Source: PLoS One. 2014 May 13;9(5):e97336. doi: 10.1371/journal.pone.0097336 (PMC4019593; doi:10.1371/journal.pone.0097336)
Supplement: Table S5 — Class comparisons of 3′ UTR pairwise alignments. Comparison of change-point character frequencies in each of the classes identified by Procedure 2 for each pairwise alignment of D. melanogaster (D. mel), D. simulans (D. sim), and D. yakuba (D. yak) 3′ UTRs. Classes from different models with similar character frequencies are grouped together. (XLSX) [file pone.0097336.s009.xlsx]

## Sheet: Sheet1
Suplementary Table 5 - Class comparisons
Comparison of change-point character frequencies in each of the classes indentified by Procedure 2 for each
paiwise alignment of D. melanogaster (D. mel), D. simulans (D. sim), and D. yakuba (D. yak) 3' UTRs
Classes from different models with similar character frequencies are grouped together.
Alignment	Class	a	b	c	d	e	f	g	h	Type of motif
D. mel - D. sim	0	0.616197	0.0016555	0.00431085	0.00242875	0.000746015	0.37171	0.000719815	0.00223268	CAA
D. mel - D. yak	1	0.629218	0.00184402	0.0039828	0.00417357	0.00158949	0.353814	0.00105611	0.00432185	CAA
D. sim - D. yak	1	0.624192	0.0017692	0.00359625	0.00387732	0.00175807	0.358813	0.00123844	0.00475615
D. mel - D. sim	1	0.719894	0.00119328	0.00203235	0.00186276	0.000803011	0.272526	0.000349454	0.00133966	AT; poly A
D. mel - D. yak	15	0.692671	0.00558986	0.00935041	0.00915893	0.00512822	0.266763	0.00235669	0.00898177	AT; poly A
D. sim - D. yak	7	0.679898	0.00526354	0.00972847	0.0110202	0.00634061	0.273212	0.00229828	0.0122397
D. mel - D. sim	2	0.451903	0.0217047	0.0392632	0.0196754	0.0190984	0.405937	0.0128283	0.0295901
D. mel - D. yak	7	0.442892	0.0354136	0.0730056	0.0488125	0.031732	0.278411	0.0211168	0.0686175
D. sim - D. yak	2	0.462595	0.0342191	0.066968	0.0483015	0.0328252	0.262369	0.0223478	0.070374
D. mel - D. sim	3	0.80787	0.00209238	0.00248288	0.00485024	0.00150453	0.177875	0.00103903	0.0022859	AT
D. mel - D. yak	8	0.750276	0.00155187	0.0025518	0.00271787	0.00100301	0.238727	0.000371168	0.00280155	AT; ploy A
D. sim - D. yak	0	0.744528	0.00143098	0.00205128	0.00262248	0.0012722	0.244794	0.000563381	0.0027379
D. mel - D. sim	4	0.678612	0.00510433	0.00988	0.00741346	0.00379504	0.285666	0.00236765	0.00716105
D. mel - D. yak	4	0.585185	0.0241268	0.0446815	0.0415887	0.0222282	0.227463	0.0118925	0.0428343
D. mel - D. sim	5	0.642999	0.0227433	0.0361029	0.0453214	0.0217328	0.186321	0.00898483	0.0357945
D. mel - D. yak	13	0.479032	0.0565744	0.0934274	0.115088	0.0537871	0.0977797	0.0216958	0.0826152
D. sim - D. yak	11	0.544591	0.046124	0.0742106	0.100023	0.0456384	0.101994	0.0153861	0.0720319
D. mel - D. sim	6	0.710215	0.0116101	0.017273	0.0232797	0.0115789	0.204837	0.00439587	0.0168104
D. mel - D. yak	14	0.710331	0.0145785	0.0213977	0.0335186	0.0147542	0.176614	0.00495067	0.0238552
D. sim - D. yak	8	0.680997	0.0144675	0.0211943	0.0290597	0.0133324	0.211048	0.00556767	0.0243337
D. mel - D. sim	7	0.191368	0.06254	0.100362	0.0414513	0.0651132	0.389487	0.0503103	0.0993685	poly G
D. mel - D. yak	3	0.225902	0.0647053	0.0880933	0.0469588	0.0686338	0.369638	0.0470362	0.0890326	poly G
D. sim - D. yak	3	0.216008	0.0617608	0.086114	0.041663	0.0643983	0.384576	0.0452146	0.100265
D. mel - D. sim	8	0.617212	0.0120113	0.0259134	0.0192108	0.0108921	0.285012	0.0072875	0.022461
D. mel - D. yak	10	0.619762	0.013484	0.0230673	0.0231854	0.0108773	0.277935	0.00561334	0.0260757
D. sim - D. yak	12	0.565449	0.0165814	0.0331601	0.0265743	0.0163127	0.293048	0.010365	0.0385094
D. mel - D. sim	9	0.38677	0.00349296	0.0100299	0.00253296	0.001688	0.587847	0.00252809	0.00511106	CAG; CA[AG]; TCC
D. mel - D. yak	12	0.370062	0.00653884	0.0164114	0.00579514	0.00429842	0.576916	0.00645859	0.0135194	CAG; CCN
D. sim - D. yak	4	0.368433	0.00497322	0.0121402	0.00553476	0.00457937	0.58361	0.00629798	0.0144318
D. mel - D. sim	10	0.479136	0.0023588	0.00719868	0.00211375	0.00153873	0.502905	0.00130681	0.00344181	CAG
D. mel - D. yak	0	0.471362	0.00247153	0.00791685	0.00327011	0.00181666	0.505617	0.00228198	0.00526367	CAG
D. sim - D. yak	10	0.471805	0.0017226	0.00565442	0.00296994	0.0021914	0.507078	0.00253449	0.00604498
D. mel - D. sim	12	0.549615	0.00653356	0.0148899	0.00793399	0.0045623	0.403219	0.00376308	0.00948314	CA
D. mel - D. yak	11	0.563285	0.00645837	0.015049	0.0104627	0.00586441	0.378852	0.00463468	0.0153942	CA
D. sim - D. yak	5	0.558922	0.00735561	0.0150675	0.0125215	0.00742895	0.373077	0.00531514	0.020312
D. mel - D. sim	13	0.431924	0.00779636	0.0182819	0.00588513	0.00472471	0.513695	0.00506223	0.0126302	CAG
D. mel - D. yak	2	0.433566	0.00885663	0.0207741	0.00788367	0.00749319	0.493015	0.00723779	0.0211743	CAG
D. sim - D. yak	6	0.433071	0.00729903	0.0176139	0.00725605	0.00748064	0.499009	0.00682949	0.0214408
D. mel - D. sim	14	0.332939	0.0803661	0.120575	0.123259	0.0830194	0.110992	0.0403334	0.108516
D. sim - D. yak	14	0.387403	0.0669332	0.109726	0.0976859	0.0648252	0.133669	0.0326606	0.107097
D. mel - D. yak	5	0.586961	0.0355978	0.0568842	0.0691987	0.0321366	0.14866	0.014068	0.0564933
D. sim - D. yak	9	0.598156	0.0277971	0.0482928	0.0530971	0.0260509	0.186593	0.0120848	0.0479283
D. mel - D. yak	6	0.358585	0.021988	0.0392783	0.0207937	0.0207599	0.483775	0.0171709	0.0376489	CAG
D. sim - D. yak	13	0.403439	0.0173606	0.034773	0.0203244	0.0206803	0.443225	0.0162171	0.0439805
Classes with no comparable class in other models
	Class	a	b	c	d	e	f	g	h	Type of motif
D. mel - D. sim	11	0.520943	0.0562306	0.074375	0.175238	0.0516847	0.0389828	0.0109479	0.0715982
D. mel - D. yak	9	0.470931	0.01747	0.0395351	0.0218506	0.01721	0.376987	0.0141956	0.0418213
