# Supplementary material for: Drosophila 3′ UTRs Are More Complex than Protein-Coding Sequences
Source: PLoS One. 2014 May 13;9(5):e97336. doi: 10.1371/journal.pone.0097336 (PMC4019593; doi:10.1371/journal.pone.0097336)
Supplement: Table S6 — Class comparisons of 3′ UTR pairwise and 3-way alignments. (XLSX) [file pone.0097336.s010.xlsx]

## Sheet: Sheet1
Suplementary Table 6 - Class comparisons pairwise and 3-way alignments
Comparison of change-point models indetified by Procedure 2 for each
paiwise alignments and the 3-way alignment of 3' UTRs
Classes from different models with similar character frequencies are grouped together.
Alignment	Class	mixture proportion	conservation	GC	a	f	Type of motif
D. mel - D. sim	0	0.159	0.99	0.38	0.616197	0.37171	CAA
D. mel - D. yak	1	0.118	0.98	0.36	0.629218	0.353814	CAA
D. sim - D. yak	1	0.135	0.98	0.37	0.624192	0.358813
3-way	3	0.143691	0.973735	0.405337	0.579473	0.394262	CAA; CA
D. mel - D. sim	1	0.143	0.99	0.28	0.719894	0.272526	AT; poly A
D. mel - D. yak	15	0.138	0.96	0.28	0.692671	0.266763	AT; poly A
D. sim - D. yak	7	0.136	0.95	0.29	0.679898	0.273212
D. mel - D. sim	2	0.02	0.86	0.47	0.451903	0.405937
D. mel - D. yak	7	0.02	0.72	0.4	0.442892	0.278411
D. sim - D. yak	2	0.023	0.72	0.39	0.462595	0.262369
D. mel - D. sim	3	0.023	0.99	0.18	0.80787	0.177875	AT
D. mel - D. yak	8	0.085	0.99	0.24	0.750276	0.238727	AT; ploy A
D. sim - D. yak	0	0.11	0.99	0.25	0.744528	0.244794
3-way	0	0.168143	0.98135	0.26129	0.727338	0.254012	poly A
D. mel - D. sim	4	0.171	0.96	0.3	0.678612	0.285666
D. mel - D. yak	4	0.075	0.81	0.3	0.585185	0.227463
3-way	14	0.0718642	0.800971	0.326783	0.558929	0.242042
D. mel - D. sim	5	0.029	0.83	0.25	0.642999	0.186321
D. mel - D. yak	13	0.016	0.58	0.26	0.479032	0.0977797
D. sim - D. yak	11	0.016	0.65	0.24	0.544591	0.101994
3-way	7	0.0146412	0.571971	0.261405	0.474005	0.097966
D. mel - D. sim	6	0.077	0.92	0.24	0.710215	0.204837
D. mel - D. yak	14	0.039	0.89	0.22	0.710331	0.176614
D. sim - D. yak	8	0.069	0.89	0.25	0.680997	0.211048
3-way	6	0.0648553	0.858621	0.239254	0.673104	0.185517
D. mel - D. sim	7	0.003	0.58	0.6	0.191368	0.389487	poly G
D. mel - D. yak	3	0.008	0.6	0.57	0.225902	0.369638	poly G
D. sim - D. yak	3	0.007	0.6	0.59	0.216008	0.384576
D. mel - D. sim	8	0.08	0.9	0.33	0.617212	0.285012
D. mel - D. yak	10	0.111	0.9	0.32	0.619762	0.277935
D. sim - D. yak	12	0.095	0.86	0.36	0.565449	0.293048
3-way	1	0.188944	0.927184	0.319234	0.638162	0.289022
D. mel - D. sim	9	0.03	0.97	0.6	0.38677	0.587847	CAG; CA[AG]; TCC
D. mel - D. yak	12	0.023	0.95	0.6	0.370062	0.576916	CAG; CCN
D. sim - D. yak	4	0.022	0.95	0.61	0.368433	0.58361
D. mel - D. sim	10	0.082	0.98	0.51	0.479136	0.502905	CAG
D. mel - D. yak	0	0.041	0.98	0.51	0.471362	0.505617	CAG
D. sim - D. yak	10	0.043	0.98	0.52	0.471805	0.507078
3-way	9	0.0856199	0.940146	0.564029	0.405152	0.534994	CAG; C[AC][AC]
D. mel - D. sim	12	0.11	0.95	0.42	0.549615	0.403219	CA
D. mel - D. yak	11	0.117	0.94	0.4	0.563285	0.378852	CA
D. sim - D. yak	5	0.128	0.93	0.41	0.558922	0.373077
D. mel - D. sim	13	0.059	0.95	0.54	0.431924	0.513695	CAG
D. mel - D. yak	2	0.079	0.93	0.53	0.433566	0.493015	CAG
D. sim - D. yak	6	0.078	0.93	0.53	0.433071	0.499009
3-way	12	0.112037	0.880255	0.471599	0.465351	0.414904	CA
D. mel - D. sim	14	0.007	0.44	0.34	0.332939	0.110992
D. sim - D. yak	14	0.005	0.52	0.34	0.387403	0.133669
3-way	4	0.00314476	0.397339	0.34494	0.283113	0.114227
D. mel - D. yak	5	0.032	0.74	0.25	0.586961	0.14866
D. sim - D. yak	9	0.064	0.78	0.27	0.598156	0.186593
3-way	2	0.0447453	0.706199	0.269056	0.549445	0.156754
D. mel - D. yak	6	0.025	0.84	0.56	0.358585	0.483775	CAG
D. sim - D. yak	13	0.068	0.85	0.52	0.403439	0.443225
3-way	8	0.0362732	0.796469	0.550015	0.347004	0.449465
D. mel - D. sim	11	0.007	0.56	0.17	0.520943	0.0389828
3-way	11	0.00398986	0.471026	0.223912	0.435258	0.0357676
D. mel - D. yak	9	0.075	0.85	0.45	0.470931	0.376987
3-way	5	0.0425578	0.813669	0.372968	0.521012	0.292656
Classes with no comparable class in other models
3-way	10	0.00198564	0.479247	0.470522	0.255507	0.22374
3-way	13	0.0175082	0.631875	0.468085	0.333787	0.298088
