# Supplementary material for: Drosophila 3′ UTRs Are More Complex than Protein-Coding Sequences
Source: PLoS One. 2014 May 13;9(5):e97336. doi: 10.1371/journal.pone.0097336 (PMC4019593; doi:10.1371/journal.pone.0097336)
Supplement: Table S7 — Enrichment of PicTar miRNA targets in segment classes. (XLSX) [file pone.0097336.s011.xlsx]

## Sheet: PicTar enrichment
Supplementary Table 7 - Enrichment of PicTar miRNA targets in segment classes
Expected number of observations calculated by the total number of annotations covered by the D. melanogaster sequence in the D. melanogaster vs. D. simulans alignment multiplied by the proportion of bases which is covered by the given segment class
Un-shaded rows are considered significant at the 0.05 level, after Bonferroni correction (actual p-vaue cutt-off: 0.00034722)
Class	0		1		2		3		4		5		6		7		8		9		10		11		12		13		14		No Class		TOTAL	p-value
proportion of alignment	0.0803556		0.0505576		0.0052427		0.00210462		0.0462291		0.0113366		0.0180512		0.000620732		0.0273825		0.0202218		0.0426033		0.00160673		0.0301365		0.024609		0.00161398		0.637328		1
miRNA	observed	excpeted	observed	excpeted	observed	excpeted	observed	excpeted	observed	excpeted	observed	excpeted	observed	excpeted	observed	excpeted	observed	excpeted	observed	excpeted	observed	excpeted	observed	excpeted	observed	excpeted	observed	excpeted	observed	excpeted	observed	excpeted
dme-miR-972-5p	30	32.2226	115	20.2736	0	2.10232	19	0.843952	30	18.5379	0	4.54598	7	7.23854	0	0.248913	5	10.9804	0	8.10894	0	17.0839	0	0.644298	3	12.0847	1	9.86819	0	0.647204	191	255.569	401	3.54163e-71
dme-miR-289-5p	4	7.63378	18	4.80297	0	0.498057	5	0.199939	6	4.39177	0	1.07698	1	1.71487	0	0.0589695	0	2.60134	0	1.92107	0	4.04731	0	0.152639	1	2.86297	0	2.33785	0	0.153328	60	60.5462	95	1.40366e-11
dme-miR-1000-5p	11	6.66951	16	4.19628	0	0.435144	2	0.174683	3	3.83702	0	0.940938	0	1.49825	0	0.0515207	0	2.27275	0	1.67841	0	3.53607	0	0.133358	1	2.50133	0	2.04254	0	0.13396	50	52.8982	83	1.34517e-07
dme-miR-6-3p	16	8.19627	15	5.15687	0	0.534756	0	0.214671	10	4.71537	0	1.15633	0	1.84123	0	0.0633146	0	2.79301	0	2.06262	3	4.34554	0	0.163886	0	3.07392	0	2.51011	0	0.164625	58	65.0075	102	9.95663e-07
dme-miR-2c-3p	15	7.71414	14	4.85353	0	0.503299	0	0.202043	10	4.438	0	1.08831	0	1.73292	0	0.0595903	0	2.62872	0	1.94129	3	4.08992	0	0.154246	0	2.8931	0	2.36246	0	0.154942	54	61.1835	96	3.02546e-06
dme-miR-2a-3p	14	7.71414	15	4.85353	0	0.503299	0	0.202043	8	4.438	0	1.08831	0	1.73292	0	0.0595903	0	2.62872	0	1.94129	3	4.08992	0	0.154246	0	2.8931	0	2.36246	0	0.154942	56	61.1835	96	4.79314e-06
dme-miR-13a-3p	13	7.31236	14	4.60074	0	0.477086	0	0.19152	8	4.20685	0	1.03163	0	1.64266	0	0.0564866	0	2.49181	0	1.84018	3	3.8769	0	0.146212	0	2.74242	0	2.23941	0	0.146872	53	57.9969	91	1.4863e-05
dme-miR-5-3p	13	7.31236	14	4.60074	0	0.477086	0	0.19152	8	4.20685	0	1.03163	0	1.64266	0	0.0564866	0	2.49181	0	1.84018	3	3.8769	0	0.146212	0	2.74242	0	2.23941	0	0.146872	53	57.9969	91	1.4863e-05
dme-miR-308-3p	13	7.31236	14	4.60074	0	0.477086	0	0.19152	8	4.20685	0	1.03163	0	1.64266	0	0.0564866	0	2.49181	0	1.84018	3	3.8769	0	0.146212	0	2.74242	0	2.23941	0	0.146872	53	57.9969	91	1.4863e-05
dme-miR-2b-3p	13	7.31236	14	4.60074	0	0.477086	0	0.19152	8	4.20685	0	1.03163	0	1.64266	0	0.0564866	0	2.49181	0	1.84018	3	3.8769	0	0.146212	0	2.74242	0	2.23941	0	0.146872	53	57.9969	91	1.4863e-05
dme-miR-11-3p	13	7.31236	14	4.60074	0	0.477086	0	0.19152	8	4.20685	0	1.03163	0	1.64266	0	0.0564866	0	2.49181	0	1.84018	3	3.8769	0	0.146212	0	2.74242	0	2.23941	0	0.146872	53	57.9969	91	1.4863e-05
dme-miR-13b-3p	13	7.31236	14	4.60074	0	0.477086	0	0.19152	8	4.20685	0	1.03163	0	1.64266	0	0.0564866	0	2.49181	0	1.84018	3	3.8769	0	0.146212	0	2.74242	0	2.23941	0	0.146872	53	57.9969	91	1.4863e-05
dme-miR-277-3p	22	10.0444	12	6.3197	0	0.655338	1	0.263077	8	5.77864	0	1.41707	0	2.2564	0	0.0775915	0	3.42281	0	2.52772	4	5.32541	0	0.200841	3	3.76706	0	3.07612	0	0.201747	75	79.666	125	1.97839e-05
dme-miR-1014-3p	13	5.62489	11	3.53903	0	0.366989	1	0.147323	3	3.23604	0	0.793562	1	1.26359	0	0.0434512	0	1.91677	0	1.41553	0	2.98223	0	0.112471	1	2.10955	0	1.72263	0	0.112978	40	44.613	70	0.00012977
dme-miR-263b-5p	13	3.93742	3	2.47732	0	0.256892	0	0.103126	3	2.26523	0	0.555493	0	0.88451	0	0.0304159	0	1.34174	0	0.990868	0	2.08756	0	0.0787297	7	1.47669	0	1.20584	0	0.0790848	23	31.2291	49	0.000259158
dme-miR-252-5p	10	4.58027	10	2.88178	0	0.298834	0	0.119963	1	2.63506	0	0.646186	0	1.02892	0	0.0353817	0	1.5608	0	1.15264	0	2.42839	0	0.0915835	2	1.71778	0	1.40271	0	0.0919966	34	36.3277	57	0.000409825
dme-miR-305-5p	16	4.74098	6	2.9829	0	0.309319	0	0.124172	4	2.72752	0	0.668859	0	1.06502	0	0.0366232	0	1.61557	0	1.19309	2	2.51359	0	0.0947969	0	1.77805	0	1.45193	0	0.0952245	31	37.6024	59	0.000532763
dme-miR-4983-3p	10	4.25885	3	2.67955	0	0.277863	1	0.111545	6	2.45014	0	0.60084	0	0.956715	0	0.0328988	0	1.45127	0	1.07176	0	2.25797	0	0.0851566	0	1.59723	0	1.30427	0	0.0855407	33	33.7784	53	0.00110823
dme-miR-1002-5p	6	3.13387	9	1.97175	0	0.204465	0	0.0820801	0	1.80294	0	0.442127	0	0.703998	0	0.0242085	1	1.06792	0	0.78865	0	1.66153	0	0.0626624	2	1.17532	0	0.959749	0	0.062945	21	24.8558	39	0.00294177
dme-miR-1006-3p	12	4.09814	3	2.57844	0	0.267378	1	0.107336	3	2.35769	0	0.578167	0	0.920613	0	0.0316573	1	1.39651	0	1.03131	0	2.17277	0	0.0819431	0	1.53696	0	1.25506	0	0.0823127	31	32.5037	51	0.00304901
dme-miR-10-3p	12	4.25885	3	2.67955	0	0.277863	1	0.111545	3	2.45014	0	0.60084	0	0.956715	0	0.0328988	1	1.45127	0	1.07176	0	2.25797	0	0.0851566	0	1.59723	0	1.30427	0	0.0855407	33	33.7784	53	0.00304901
dme-miR-980-5p	2	2.8928	8	1.82007	0	0.188737	0	0.0757662	1	1.66425	0	0.408118	1	0.649844	0	0.0223463	0	0.98577	0	0.727985	0	1.53372	0	0.0578422	0	1.08491	0	0.885922	0	0.0581031	24	22.9438	36	0.00821781
dme-miR-137-3p	8	3.45529	6	2.17398	0	0.225436	0	0.0904986	2	1.98785	0	0.487474	0	0.776203	0	0.0266915	0	1.17745	0	0.869537	0	1.83194	0	0.0690893	0	1.29587	0	1.05818	0	0.0694009	27	27.4051	43	0.010277
dme-miR-311-3p	9	5.70525	7	3.58959	0	0.372232	0	0.149428	2	3.28227	0	0.804899	0	1.28164	0	0.044072	0	1.94416	0	1.43575	4	3.02483	0	0.114078	0	2.13969	0	1.74724	0	0.114592	49	45.2503	71	0.0159854
dme-miR-9b-5p	14	4.17849	2	2.62899	0	0.27262	0	0.10944	4	2.40391	0	0.589503	1	0.938664	0	0.0322781	0	1.42389	0	1.05153	5	2.21537	0	0.0835498	1	1.5671	0	1.27967	0	0.0839267	25	33.1411	52	0.018738
dme-miR-9c-5p	13	3.93742	3	2.47732	0	0.256892	0	0.103126	2	2.26523	0	0.555493	0	0.88451	0	0.0304159	0	1.34174	0	0.990868	4	2.08756	0	0.0787297	1	1.47669	0	1.20584	0	0.0790848	26	31.2291	49	0.0196478
dme-miR-996-3p	11	3.45529	2	2.17398	0	0.225436	0	0.0904986	0	1.98785	0	0.487474	0	0.776203	0	0.0266915	1	1.17745	0	0.869537	3	1.83194	0	0.0690893	4	1.29587	1	1.05818	1	0.0694009	20	27.4051	43	0.0205223
dme-miR-968-5p	0	0.883912	4	0.556133	0	0.0576697	0	0.0231508	0	0.50852	0	0.124703	0	0.198564	0	0.00682805	0	0.301207	0	0.22244	0	0.468636	0	0.017674	0	0.331501	0	0.270698	0	0.0177537	7	7.01061	11	0.0225954
dme-miR-1007-3p	0	0.401778	4	0.252788	0	0.0262135	0	0.0105231	0	0.231146	0	0.056683	0	0.0902561	0	0.00310366	0	0.136912	0	0.101109	0	0.213016	0	0.00803364	0	0.150682	0	0.123045	0	0.00806988	1	3.18664	5	0.0225954
dme-miR-987-5p	6	2.41067	5	1.51673	0	0.157281	2	0.0631385	3	1.38687	0	0.340098	0	0.541537	0	0.018622	0	0.821475	0	0.606654	1	1.2781	0	0.0482018	1	0.904094	0	0.738269	0	0.0484193	12	19.1198	30	0.0245279
dme-miR-190-5p	12	4.66062	4	2.93234	0	0.304077	0	0.122068	6	2.68129	0	0.657523	1	1.04697	0	0.0360024	1	1.58818	0	1.17286	0	2.47099	0	0.0931902	2	1.74792	0	1.42732	0	0.0936106	32	36.965	58	0.0298227
dme-miR-929-5p	9	3.69636	8	2.32565	0	0.241164	0	0.0968124	2	2.12654	0	0.521484	0	0.830357	0	0.0285537	0	1.25959	0	0.930203	2	1.95975	0	0.0739095	1	1.38628	0	1.13201	0	0.0742429	24	29.3171	46	0.0314474
dme-miR-986-5p	0	0.321422	0	0.20223	0	0.0209708	0	0.00841847	0	0.184916	0	0.0453464	0	0.0722049	0	0.00248293	0	0.10953	2	0.0808872	0	0.170413	0	0.00642691	0	0.120546	0	0.0984358	0	0.0064559	2	2.54931	4	0.0319196
dme-miR-279-3p	10	3.37494	2	2.12342	0	0.220193	0	0.0883939	0	1.94162	0	0.476137	0	0.758152	0	0.0260707	1	1.15006	0	0.849315	3	1.78934	0	0.0674826	4	1.26573	1	1.03358	1	0.067787	20	26.7678	42	0.0329288
dme-miR-286-3p	10	3.37494	2	2.12342	0	0.220193	0	0.0883939	0	1.94162	0	0.476137	0	0.758152	0	0.0260707	1	1.15006	0	0.849315	3	1.78934	0	0.0674826	4	1.26573	1	1.03358	1	0.067787	20	26.7678	42	0.0329288
dme-miR-9a-5p	12	3.45529	2	2.17398	0	0.225436	0	0.0904986	3	1.98785	0	0.487474	0	0.776203	0	0.0266915	0	1.17745	0	0.869537	4	1.83194	0	0.0690893	1	1.29587	0	1.05818	0	0.0694009	21	27.4051	43	0.0334996
dme-miR-315-5p	8	6.18738	10	3.89293	0	0.403688	0	0.162056	3	3.55964	0	0.872918	0	1.38994	0	0.0477963	0	2.10845	0	1.55708	2	3.28045	0	0.123718	1	2.32051	1	1.89489	0	0.124276	52	49.0743	77	0.0377756
dme-miR-310-3p	8	4.90169	6	3.08401	0	0.319805	0	0.128382	2	2.81998	0	0.691533	0	1.10112	0	0.0378646	0	1.67033	0	1.23353	4	2.5988	0	0.0980104	0	1.83832	0	1.50115	0	0.0984525	41	38.877	61	0.0387225
dme-miR-312-3p	8	4.90169	6	3.08401	0	0.319805	0	0.128382	2	2.81998	0	0.691533	0	1.10112	0	0.0378646	0	1.67033	0	1.23353	4	2.5988	0	0.0980104	0	1.83832	0	1.50115	0	0.0984525	41	38.877	61	0.0387225
dme-miR-313-3p	8	4.90169	6	3.08401	0	0.319805	0	0.128382	2	2.81998	0	0.691533	0	1.10112	0	0.0378646	0	1.67033	0	1.23353	4	2.5988	0	0.0980104	0	1.83832	0	1.50115	0	0.0984525	41	38.877	61	0.0387225
dme-miR-92b-3p	8	4.90169	6	3.08401	0	0.319805	0	0.128382	2	2.81998	0	0.691533	0	1.10112	0	0.0378646	0	1.67033	0	1.23353	4	2.5988	0	0.0980104	0	1.83832	0	1.50115	0	0.0984525	41	38.877	61	0.0387225
dme-miR-92a-3p	8	4.90169	6	3.08401	0	0.319805	0	0.128382	2	2.81998	0	0.691533	0	1.10112	0	0.0378646	0	1.67033	0	1.23353	4	2.5988	0	0.0980104	0	1.83832	0	1.50115	0	0.0984525	41	38.877	61	0.0387225
dme-miR-280-5p	6	3.37494	7	2.12342	0	0.220193	0	0.0883939	2	1.94162	0	0.476137	2	0.758152	0	0.0260707	0	1.15006	0	0.849315	0	1.78934	0	0.0674826	0	1.26573	1	1.03358	0	0.067787	24	26.7678	42	0.0398041
dme-miR-1000-3p	0	0.964267	1	0.606691	0	0.0629124	0	0.0252554	0	0.554749	0	0.136039	0	0.216615	0	0.00744878	0	0.32859	3	0.242662	2	0.511239	0	0.0192807	0	0.361638	1	0.295307	0	0.0193677	5	7.64794	12	0.0456684
dme-miR-375-3p	5	2.57138	6	1.61784	0	0.167766	0	0.0673478	5	1.47933	0	0.362771	0	0.577639	0	0.0198634	0	0.87624	0	0.647097	1	1.36331	0	0.0514153	0	0.964367	0	0.787487	0	0.0516472	15	20.3945	32	0.0456925
dme-miR-318-3p	0	0.321422	0	0.20223	0	0.0209708	0	0.00841847	0	0.184916	0	0.0453464	0	0.0722049	0	0.00248293	0	0.10953	0	0.0808872	3	0.170413	0	0.00642691	0	0.120546	0	0.0984358	0	0.0064559	1	2.54931	4	0.0471186
dme-miR-309-3p	0	0.321422	0	0.20223	0	0.0209708	0	0.00841847	0	0.184916	0	0.0453464	0	0.0722049	0	0.00248293	0	0.10953	0	0.0808872	3	0.170413	0	0.00642691	0	0.120546	0	0.0984358	0	0.0064559	1	2.54931	4	0.0471186
dme-miR-3-3p	0	0.321422	0	0.20223	0	0.0209708	0	0.00841847	0	0.184916	0	0.0453464	0	0.0722049	0	0.00248293	0	0.10953	0	0.0808872	3	0.170413	0	0.00642691	0	0.120546	0	0.0984358	0	0.0064559	1	2.54931	4	0.0471186
dme-miR-14-3p	11	2.97316	2	1.87063	1	0.19398	0	0.0778709	2	1.71048	0	0.419454	0	0.667895	0	0.0229671	0	1.01315	0	0.748206	3	1.57632	0	0.0594489	0	1.11505	1	0.910531	0	0.0597171	17	23.5811	37	0.0519148
dme-miR-307a-3p	6	1.12498	2	0.707806	0	0.0733978	0	0.0294646	0	0.647208	0	0.158712	0	0.252717	0	0.00869025	0	0.383355	0	0.283105	0	0.596446	0	0.0224942	0	0.421911	0	0.344525	0	0.0225957	6	8.92259	14	0.0682261
dme-miR-8-3p	10	5.7856	12	3.64015	0	0.377475	0	0.151532	4	3.3285	0	0.816235	1	1.29969	0	0.0446927	1	1.97154	0	1.45597	2	3.06744	0	0.115684	2	2.16983	1	1.77184	0	0.116206	39	45.8876	72	0.0803174
dme-miR-1017-3p	8	3.13387	2	1.97175	0	0.204465	0	0.0820801	0	1.80294	0	0.442127	0	0.703998	0	0.0242085	0	1.06792	0	0.78865	2	1.66153	0	0.0626624	0	1.17532	1	0.959749	0	0.062945	26	24.8558	39	0.0909607
dme-miR-79-5p	10	3.616	2	2.27509	0	0.235922	0	0.0947078	2	2.08031	0	0.510147	0	0.812305	0	0.0279329	0	1.23221	0	0.909981	4	1.91715	0	0.0723028	2	1.35614	0	1.1074	0	0.0726289	25	28.6798	45	0.0989645
dme-miR-9c-3p	7	4.01778	4	2.52788	0	0.262135	0	0.105231	0	2.31146	0	0.56683	0	0.902561	0	0.0310366	0	1.36912	0	1.01109	2	2.13016	0	0.0803364	0	1.50682	1	1.23045	0	0.0806988	36	31.8664	50	0.099501
dme-miR-316-5p	4	2.33031	8	1.46617	0	0.152038	0	0.0610339	2	1.34064	0	0.328761	0	0.523486	0	0.0180012	0	0.794092	1	0.586432	1	1.2355	0	0.0465951	0	0.873958	1	0.71366	0	0.0468053	12	18.4825	29	0.115682
dme-miR-4968-5p	0	0.803556	0	0.505576	0	0.052427	0	0.0210462	0	0.462291	0	0.113366	0	0.180512	0	0.00620732	0	0.273825	0	0.202218	2	0.426033	0	0.0160673	0	0.301365	0	0.24609	0	0.0161398	8	6.37328	10	0.124291
dme-miR-4976-3p	1	0.321422	0	0.20223	0	0.0209708	0	0.00841847	0	0.184916	0	0.0453464	0	0.0722049	0	0.00248293	0	0.10953	0	0.0808872	3	0.170413	0	0.00642691	0	0.120546	0	0.0984358	0	0.0064559	0	2.54931	4	0.182153
dme-miR-iab-8-5p	1	0.964267	4	0.606691	0	0.0629124	0	0.0252554	1	0.554749	0	0.136039	0	0.216615	0	0.00744878	0	0.32859	0	0.242662	0	0.511239	0	0.0192807	0	0.361638	2	0.295307	0	0.0193677	4	7.64794	12	0.18262
dme-miR-959-3p	5	1.36605	4	0.859479	0	0.0891259	0	0.0357785	0	0.785895	0	0.192722	0	0.306871	0	0.0105524	0	0.465502	0	0.343771	2	0.724256	0	0.0273144	2	0.51232	0	0.418352	0	0.0274376	4	10.8346	17	0.207107
dme-miR-9a-3p	7	3.37494	1	2.12342	0	0.220193	0	0.0883939	0	1.94162	0	0.476137	0	0.758152	0	0.0260707	0	1.15006	1	0.849315	2	1.78934	0	0.0674826	0	1.26573	1	1.03358	0	0.067787	30	26.7678	42	0.208632
dme-miR-79-3p	7	3.37494	1	2.12342	0	0.220193	0	0.0883939	0	1.94162	0	0.476137	0	0.758152	0	0.0260707	0	1.15006	1	0.849315	2	1.78934	0	0.0674826	0	1.26573	1	1.03358	0	0.067787	30	26.7678	42	0.208632
dme-miR-2494-5p	1	0.642845	4	0.404461	0	0.0419416	0	0.0168369	0	0.369833	0	0.0906928	0	0.14441	0	0.00496585	0	0.21906	0	0.161774	1	0.340826	0	0.0128538	0	0.241092	0	0.196872	0	0.0129118	2	5.09862	8	0.215969
dme-miR-304-5p	4	1.68747	3	1.06171	0	0.110097	0	0.044197	4	0.970811	0	0.238069	0	0.379076	0	0.0130354	0	0.575032	0	0.424658	0	0.894669	0	0.0337413	2	0.632866	0	0.516788	0	0.0338935	8	13.3839	21	0.220383
dme-miR-2489-3p	2	2.08925	7	1.3145	0	0.13631	1	0.0547201	0	1.20196	0	0.294752	0	0.469332	0	0.016139	0	0.711945	0	0.525767	0	1.10769	0	0.0417749	1	0.783548	0	0.639833	0	0.0419634	15	16.5705	26	0.220383
dme-bantam-3p	0	0.482134	2	0.303345	0	0.0314562	0	0.0126277	0	0.277375	0	0.0680196	0	0.108307	0	0.00372439	0	0.164295	0	0.121331	0	0.25562	0	0.00964037	0	0.180819	0	0.147654	0	0.00968385	4	3.82397	6	0.222203
dme-miR-984-5p	0	0.7232	2	0.455018	0	0.0471843	0	0.0189416	0	0.416062	0	0.102029	0	0.162461	0	0.00558659	0	0.246442	0	0.181996	0	0.38343	0	0.0144606	0	0.271228	0	0.221481	0	0.0145258	7	5.73595	9	0.222203
dme-miR-4918-5p	5	1.20533	2	0.758364	0	0.0786405	0	0.0315693	0	0.693437	0	0.170049	0	0.270768	0	0.00931098	0	0.410737	0	0.303327	0	0.639049	0	0.0241009	1	0.452047	0	0.369134	0	0.0242096	7	9.55992	15	0.230665
dme-miR-7-5p	6	1.4464	1	0.910036	0	0.0943686	0	0.0378831	0	0.832124	0	0.204059	0	0.324922	0	0.0111732	0	0.492885	0	0.363992	2	0.766859	0	0.0289211	0	0.542457	1	0.442961	0	0.0290516	8	11.4719	18	0.235356
dme-miR-92a-5p	0	0.482134	0	0.303345	0	0.0314562	0	0.0126277	0	0.277375	0	0.0680196	0	0.108307	0	0.00372439	0	0.164295	0	0.121331	0	0.25562	0	0.00964037	1	0.180819	1	0.147654	0	0.00968385	4	3.82397	6	0.247953
dme-miR-311-5p	1	0.562489	0	0.353903	0	0.0366989	0	0.0147323	0	0.323604	0	0.0793562	0	0.126359	0	0.00434512	0	0.191677	0	0.141553	0	0.298223	0	0.0112471	2	0.210955	0	0.172263	0	0.0112978	4	4.4613	7	0.259841
dme-miR-970-3p	1	0.401778	0	0.252788	0	0.0262135	0	0.0105231	0	0.231146	0	0.056683	0	0.0902561	0	0.00310366	0	0.136912	0	0.101109	0	0.213016	0	0.00803364	2	0.150682	0	0.123045	0	0.00806988	2	3.18664	5	0.259841
dme-miR-981-3p	7	1.52676	1	0.960594	0	0.0996113	0	0.0399877	1	0.878353	0	0.215395	0	0.342973	0	0.0117939	0	0.520267	0	0.384214	0	0.809463	0	0.0305278	1	0.572593	1	0.46757	0	0.0306655	8	12.1092	19	0.267983
dme-miR-927-5p	2	1.12498	4	0.707806	0	0.0733978	0	0.0294646	1	0.647208	0	0.158712	0	0.252717	0	0.00869025	0	0.383355	0	0.283105	0	0.596446	0	0.0224942	0	0.421911	0	0.344525	0	0.0225957	7	8.92259	14	0.272057
dme-miR-958-5p	2	0.7232	3	0.455018	0	0.0471843	0	0.0189416	0	0.416062	0	0.102029	0	0.162461	0	0.00558659	0	0.246442	0	0.181996	0	0.38343	0	0.0144606	0	0.271228	0	0.221481	0	0.0145258	4	5.73595	9	0.284361
dme-miR-965-3p	4	0.964267	1	0.606691	0	0.0629124	0	0.0252554	0	0.554749	0	0.136039	0	0.216615	0	0.00744878	0	0.32859	0	0.242662	0	0.511239	0	0.0192807	0	0.361638	0	0.295307	0	0.0193677	7	7.64794	12	0.297443
dme-miR-31b-5p	4	1.36605	1	0.859479	0	0.0891259	0	0.0357785	0	0.785895	0	0.192722	0	0.306871	0	0.0105524	0	0.465502	0	0.343771	0	0.724256	0	0.0273144	0	0.51232	1	0.418352	0	0.0274376	11	10.8346	17	0.370784
dme-miR-31a-5p	4	1.36605	1	0.859479	0	0.0891259	0	0.0357785	0	0.785895	0	0.192722	0	0.306871	0	0.0105524	0	0.465502	0	0.343771	0	0.724256	0	0.0273144	0	0.51232	1	0.418352	0	0.0274376	11	10.8346	17	0.370784
dme-miR-281-3p	2	0.401778	0	0.252788	0	0.0262135	0	0.0105231	0	0.231146	0	0.056683	0	0.0902561	0	0.00310366	0	0.136912	1	0.101109	0	0.213016	0	0.00803364	0	0.150682	0	0.123045	0	0.00806988	2	3.18664	5	0.429575
dme-miR-276a-3p	0	0.321422	0	0.20223	0	0.0209708	0	0.00841847	0	0.184916	0	0.0453464	0	0.0722049	0	0.00248293	0	0.10953	0	0.0808872	1	0.170413	0	0.00642691	1	0.120546	0	0.0984358	0	0.0064559	2	2.54931	4	0.459978
dme-miR-276b-3p	0	0.321422	0	0.20223	0	0.0209708	0	0.00841847	0	0.184916	0	0.0453464	0	0.0722049	0	0.00248293	0	0.10953	0	0.0808872	1	0.170413	0	0.00642691	1	0.120546	0	0.0984358	0	0.0064559	2	2.54931	4	0.459978
dme-miR-5-5p	4	1.04462	0	0.657248	0	0.0681551	0	0.02736	1	0.600979	0	0.147376	0	0.234666	0	0.00806951	0	0.355972	0	0.262883	1	0.553843	0	0.0208875	0	0.391774	0	0.319916	0	0.0209817	7	8.28527	13	0.474559
dme-miR-958-3p	1	1.36605	3	0.859479	0	0.0891259	0	0.0357785	1	0.785895	0	0.192722	1	0.306871	0	0.0105524	0	0.465502	0	0.343771	0	0.724256	0	0.0273144	0	0.51232	0	0.418352	0	0.0274376	11	10.8346	17	0.474913
dme-miR-927-3p	0	0.642845	0	0.404461	0	0.0419416	0	0.0168369	1	0.369833	0	0.0906928	0	0.14441	0	0.00496585	0	0.21906	1	0.161774	1	0.340826	0	0.0128538	0	0.241092	0	0.196872	0	0.0129118	5	5.09862	8	0.496496
dme-miR-281-2-5p	1	0.401778	1	0.252788	0	0.0262135	0	0.0105231	0	0.231146	0	0.056683	0	0.0902561	0	0.00310366	0	0.136912	0	0.101109	0	0.213016	0	0.00803364	2	0.150682	0	0.123045	0	0.00806988	1	3.18664	5	0.502548
dme-miR-281-1-5p	1	0.401778	1	0.252788	0	0.0262135	0	0.0105231	0	0.231146	0	0.056683	0	0.0902561	0	0.00310366	0	0.136912	0	0.101109	0	0.213016	0	0.00803364	2	0.150682	0	0.123045	0	0.00806988	1	3.18664	5	0.502548
dme-miR-87-3p	5	1.76782	1	1.11227	0	0.115339	0	0.0463016	0	1.01704	0	0.249405	1	0.397127	0	0.0136561	0	0.602415	0	0.44488	1	0.937272	0	0.035348	1	0.663002	0	0.541397	0	0.0355075	13	14.0212	22	0.515923
dme-miR-210-3p	4	0.642845	1	0.404461	0	0.0419416	0	0.0168369	1	0.369833	0	0.0906928	0	0.14441	0	0.00496585	0	0.21906	0	0.161774	0	0.340826	0	0.0128538	0	0.241092	0	0.196872	0	0.0129118	2	5.09862	8	0.517543
dme-miR-969-3p	3	0.803556	1	0.505576	0	0.052427	0	0.0210462	0	0.462291	0	0.113366	0	0.180512	0	0.00620732	0	0.273825	0	0.202218	0	0.426033	0	0.0160673	0	0.301365	0	0.24609	0	0.0161398	6	6.37328	10	0.518082
dme-miR-275-3p	2	0.7232	2	0.455018	0	0.0471843	0	0.0189416	0	0.416062	0	0.102029	0	0.162461	0	0.00558659	0	0.246442	0	0.181996	0	0.38343	0	0.0144606	0	0.271228	0	0.221481	0	0.0145258	5	5.73595	9	0.534429
dme-miR-306-5p	2	0.7232	2	0.455018	0	0.0471843	0	0.0189416	0	0.416062	0	0.102029	0	0.162461	0	0.00558659	0	0.246442	0	0.181996	0	0.38343	0	0.0144606	0	0.271228	0	0.221481	0	0.0145258	5	5.73595	9	0.534429
dme-let-7-5p	2	0.883912	2	0.556133	0	0.0576697	0	0.0231508	0	0.50852	0	0.124703	0	0.198564	0	0.00682805	0	0.301207	0	0.22244	0	0.468636	0	0.017674	0	0.331501	0	0.270698	0	0.0177537	7	7.01061	11	0.534429
dme-miR-4-3p	5	3.77671	2	2.37621	0	0.246407	0	0.098917	1	2.17277	0	0.53282	0	0.848408	0	0.0291744	0	1.28698	0	0.950424	3	2.00235	0	0.0755162	0	1.41641	1	1.15662	0	0.0758568	35	29.9544	47	0.542747
dme-miR-12-5p	4	1.76782	3	1.11227	0	0.115339	0	0.0463016	0	1.01704	0	0.249405	0	0.397127	0	0.0136561	0	0.602415	1	0.44488	2	0.937272	0	0.035348	1	0.663002	0	0.541397	0	0.0355075	11	14.0212	22	0.550955
dme-miR-960-5p	4	1.68747	3	1.06171	0	0.110097	0	0.044197	0	0.970811	0	0.238069	0	0.379076	0	0.0130354	0	0.575032	1	0.424658	2	0.894669	0	0.0337413	1	0.632866	0	0.516788	0	0.0338935	10	13.3839	21	0.550955
dme-miR-932-3p	2	0.241067	0	0.151673	0	0.0157281	0	0.00631385	0	0.138687	0	0.0340098	0	0.0541537	0	0.0018622	0	0.0821475	0	0.0606654	0	0.12781	0	0.00482018	0	0.0904094	0	0.0738269	0	0.00484193	1	1.91198	3	0.593054
dme-miR-288-3p	1	0.7232	2	0.455018	0	0.0471843	0	0.0189416	0	0.416062	0	0.102029	0	0.162461	0	0.00558659	0	0.246442	0	0.181996	0	0.38343	0	0.0144606	0	0.271228	0	0.221481	0	0.0145258	6	5.73595	9	0.606167
dme-miR-993-3p	1	0.321422	2	0.20223	0	0.0209708	0	0.00841847	0	0.184916	0	0.0453464	0	0.0722049	0	0.00248293	0	0.10953	0	0.0808872	0	0.170413	0	0.00642691	0	0.120546	0	0.0984358	0	0.0064559	1	2.54931	4	0.606167
dme-miR-969-5p	1	0.160711	0	0.101115	0	0.0104854	0	0.00420924	0	0.0924582	0	0.0226732	0	0.0361025	0	0.00124146	0	0.054765	1	0.0404436	0	0.0852066	0	0.00321346	0	0.0602729	0	0.0492179	0	0.00322795	0	1.27466	2	0.618623
dme-miR-989-3p	2	0.562489	1	0.353903	0	0.0366989	0	0.0147323	0	0.323604	0	0.0793562	1	0.126359	0	0.00434512	0	0.191677	0	0.141553	0	0.298223	0	0.0112471	0	0.210955	0	0.172263	0	0.0112978	3	4.4613	7	0.64636
dme-miR-124-3p	1	1.68747	2	1.06171	0	0.110097	0	0.044197	1	0.970811	0	0.238069	0	0.379076	0	0.0130354	0	0.575032	1	0.424658	0	0.894669	0	0.0337413	2	0.632866	0	0.516788	0	0.0338935	14	13.3839	21	0.658545
dme-miR-1011-3p	1	0.964267	2	0.606691	0	0.0629124	0	0.0252554	0	0.554749	0	0.136039	0	0.216615	0	0.00744878	0	0.32859	0	0.242662	0	0.511239	0	0.0192807	1	0.361638	0	0.295307	0	0.0193677	8	7.64794	12	0.658898
dme-miR-34-5p	2	1.4464	0	0.910036	0	0.0943686	0	0.0378831	0	0.832124	0	0.204059	0	0.324922	0	0.0111732	0	0.492885	0	0.363992	1	0.766859	0	0.0289211	0	0.542457	1	0.442961	0	0.0290516	14	11.4719	18	0.683841
dme-miR-974-5p	0	0.321422	1	0.20223	0	0.0209708	0	0.00841847	0	0.184916	0	0.0453464	0	0.0722049	0	0.00248293	0	0.10953	0	0.0808872	1	0.170413	0	0.00642691	0	0.120546	0	0.0984358	0	0.0064559	2	2.54931	4	0.707302
dme-miR-988-5p	3	1.36605	1	0.859479	0	0.0891259	0	0.0357785	3	0.785895	0	0.192722	0	0.306871	0	0.0105524	0	0.465502	0	0.343771	2	0.724256	0	0.0273144	0	0.51232	1	0.418352	0	0.0274376	7	10.8346	17	0.712223
dme-miR-263a-5p	2	1.76782	3	1.11227	0	0.115339	0	0.0463016	1	1.01704	0	0.249405	0	0.397127	0	0.0136561	0	0.602415	0	0.44488	1	0.937272	0	0.035348	0	0.663002	0	0.541397	0	0.0355075	15	14.0212	22	0.737639
dme-miR-iab-4-3p	3	0.562489	1	0.353903	0	0.0366989	0	0.0147323	1	0.323604	0	0.0793562	0	0.126359	0	0.00434512	0	0.191677	0	0.141553	0	0.298223	0	0.0112471	0	0.210955	0	0.172263	0	0.0112978	2	4.4613	7	0.750537
dme-miR-1-3p	4	2.1696	3	1.36505	0	0.141553	0	0.0568247	3	1.24819	0	0.306088	1	0.487383	0	0.0167598	0	0.739327	0	0.545989	2	1.15029	0	0.0433817	1	0.813685	0	0.664442	0	0.0435773	13	17.2079	27	0.770419
dme-miR-190-3p	2	0.241067	1	0.151673	0	0.0157281	0	0.00631385	0	0.138687	0	0.0340098	0	0.0541537	0	0.0018622	0	0.0821475	0	0.0606654	0	0.12781	0	0.00482018	0	0.0904094	0	0.0738269	0	0.00484193	0	1.91198	3	0.790891
dme-miR-2493-5p	2	0.482134	1	0.303345	0	0.0314562	0	0.0126277	0	0.277375	0	0.0680196	0	0.108307	0	0.00372439	0	0.164295	0	0.121331	0	0.25562	0	0.00964037	0	0.180819	0	0.147654	0	0.00968385	3	3.82397	6	0.790891
dme-miR-1003-3p	2	0.803556	1	0.505576	0	0.052427	0	0.0210462	0	0.462291	0	0.113366	0	0.180512	0	0.00620732	0	0.273825	0	0.202218	0	0.426033	0	0.0160673	0	0.301365	0	0.24609	0	0.0161398	7	6.37328	10	0.790891
dme-miR-1004-3p	2	0.642845	1	0.404461	0	0.0419416	0	0.0168369	0	0.369833	0	0.0906928	0	0.14441	0	0.00496585	0	0.21906	0	0.161774	0	0.340826	0	0.0128538	0	0.241092	0	0.196872	0	0.0129118	5	5.09862	8	0.790891
dme-miR-1010-3p	1	0.321422	0	0.20223	0	0.0209708	0	0.00841847	0	0.184916	0	0.0453464	0	0.0722049	0	0.00248293	0	0.10953	0	0.0808872	0	0.170413	0	0.00642691	1	0.120546	0	0.0984358	0	0.0064559	2	2.54931	4	0.811066
dme-miR-193-3p	1	0.160711	0	0.101115	0	0.0104854	0	0.00420924	0	0.0924582	0	0.0226732	0	0.0361025	0	0.00124146	0	0.054765	0	0.0404436	0	0.0852066	0	0.00321346	1	0.0602729	0	0.0492179	0	0.00322795	0	1.27466	2	0.811066
dme-miR-278-3p	1	0.160711	0	0.101115	0	0.0104854	0	0.00420924	0	0.0924582	0	0.0226732	0	0.0361025	0	0.00124146	0	0.054765	0	0.0404436	1	0.0852066	0	0.00321346	0	0.0602729	0	0.0492179	0	0.00322795	0	1.27466	2	0.855318
dme-miR-287-3p	1	0.241067	0	0.151673	0	0.0157281	0	0.00631385	0	0.138687	0	0.0340098	0	0.0541537	0	0.0018622	0	0.0821475	0	0.0606654	1	0.12781	0	0.00482018	1	0.0904094	0	0.0738269	0	0.00484193	0	1.91198	3	0.884717
dme-miR-3643-5p	2	0.964267	1	0.606691	0	0.0629124	0	0.0252554	1	0.554749	0	0.136039	0	0.216615	0	0.00744878	0	0.32859	0	0.242662	2	0.511239	0	0.0192807	0	0.361638	0	0.295307	0	0.0193677	6	7.64794	12	0.885668
dme-miR-317-3p	2	0.562489	1	0.353903	0	0.0366989	0	0.0147323	0	0.323604	0	0.0793562	0	0.126359	0	0.00434512	0	0.191677	0	0.141553	1	0.298223	0	0.0112471	0	0.210955	0	0.172263	0	0.0112978	3	4.4613	7	0.906736
dme-miR-274-5p	1	0.883912	1	0.556133	0	0.0576697	0	0.0231508	0	0.50852	0	0.124703	0	0.198564	0	0.00682805	0	0.301207	1	0.22244	1	0.468636	0	0.017674	0	0.331501	0	0.270698	0	0.0177537	7	7.01061	11	0.906736
dme-miR-4943-3p	2	0.562489	1	0.353903	0	0.0366989	0	0.0147323	0	0.323604	0	0.0793562	0	0.126359	0	0.00434512	0	0.191677	0	0.141553	1	0.298223	0	0.0112471	0	0.210955	0	0.172263	0	0.0112978	3	4.4613	7	0.906736
dme-miR-iab-4-5p	1	0.401778	0	0.252788	0	0.0262135	0	0.0105231	1	0.231146	0	0.056683	0	0.0902561	0	0.00310366	0	0.136912	0	0.101109	0	0.213016	0	0.00803364	0	0.150682	0	0.123045	0	0.00806988	3	3.18664	5	0.909545
dme-miR-184-5p	1	0.7232	1	0.455018	0	0.0471843	0	0.0189416	0	0.416062	0	0.102029	0	0.162461	0	0.00558659	0	0.246442	0	0.181996	1	0.38343	0	0.0144606	0	0.271228	0	0.221481	0	0.0145258	6	5.73595	9	0.965431
dme-miR-988-3p	1	0.160711	1	0.101115	0	0.0104854	0	0.00420924	0	0.0924582	0	0.0226732	0	0.0361025	0	0.00124146	0	0.054765	0	0.0404436	0	0.0852066	0	0.00321346	0	0.0602729	0	0.0492179	0	0.00322795	0	1.27466	2	1
dme-miR-957-3p	1	0.160711	1	0.101115	0	0.0104854	0	0.00420924	0	0.0924582	0	0.0226732	0	0.0361025	0	0.00124146	0	0.054765	0	0.0404436	0	0.0852066	0	0.00321346	0	0.0602729	0	0.0492179	0	0.00322795	0	1.27466	2	1
dme-miR-137-5p	1	0.401778	1	0.252788	0	0.0262135	0	0.0105231	0	0.231146	0	0.056683	0	0.0902561	0	0.00310366	0	0.136912	0	0.101109	0	0.213016	0	0.00803364	0	0.150682	0	0.123045	0	0.00806988	3	3.18664	5	1
