# Supplementary material for: Drosophila 3′ UTRs Are More Complex than Protein-Coding Sequences
Source: PLoS One. 2014 May 13;9(5):e97336. doi: 10.1371/journal.pone.0097336 (PMC4019593; doi:10.1371/journal.pone.0097336)
Supplement: Table S8 — Enrichment of UTRdb motifs in segment classes. (XLSX) [file pone.0097336.s012.xlsx]

## Sheet: UTRdb enrichment
Supplementary Table 7 - Enrichment of UTRdb motifs in segment classes
Expected number of observations calculated by the total number of annotations covered by the D. melanogaster sequence in the D. melanogaster vs. D. simulans alignment multiplied by the proportion of bases which is covered by the given segment class
Un-shaded rows are considered significant at the 0.05 level, after Bonferroni correction (actual p-vaue cutt-off: 0.005)
Class	0		1		2		3		4		5		6		7		8		9		10		11		12		13		14		No Class		TOTAL	p-value
proportion of alignment	0.0803556		0.0505576		0.0052427		0.00210462		0.0462291		0.0113366		0.0180512		0.000620732		0.0273825		0.0202218		0.0426033		0.00160673		0.0301365		0.024609		0.00161398		0.637328		1
	observed	expected	observed	expected	observed	expected	observed	expected	observed	expected	observed	expected	observed	expected	observed	expected	observed	expected	observed	expected	observed	expected	observed	expected	observed	expected	observed	expected	observed	expected	observed	expected
PAS	432	572.614	866	360.273	23	37.3595	59	14.9975	771	329.429	185	80.7846	428	128.633	1	4.42333	278	195.128	5	144.101	47	303.591	84	11.4495	123	214.753	25	175.363	26	11.5012	3773	4541.6	7126	0
CPE	2	16.714	11	10.516	0	1.09048	3	0.43776	6	9.61566	1	2.35801	9	3.75466	0	0.129112	2	5.69556	0	4.20613	0	8.86148	0	0.334199	0	6.26839	0	5.11866	0	0.335707	174	132.564	208	3.25595e-09
BRD-BOX	40	31.2583	21	19.6669	0	2.03941	0	0.818696	23	17.9831	7	4.40994	6	7.02193	0	0.241465	9	10.6518	0	7.86628	10	16.5727	0	0.625017	13	11.7231	1	9.57288	2	0.627836	257	247.921	389	2.18241e-05
K-BOX	60	34.4726	30	21.6892	2	2.24912	1	0.902881	18	19.8323	5	4.8634	2	7.74398	1	0.266294	7	11.7471	3	8.67515	11	18.2768	0	0.689286	16	12.9285	4	10.5572	0	0.692395	269	273.414	429	3.00957e-05
SXL_BS	3	7.31236	3	4.60074	1	0.477086	0	0.19152	8	4.20685	5	1.03163	5	1.64266	0	0.0564866	5	2.49181	0	1.84018	1	3.8769	1	0.146212	1	2.74242	0	2.23941	0	0.146872	58	57.9969	91	0.000248137
UNR-bs	9	19.0443	16	11.9821	1	1.24252	1	0.498794	14	10.9563	4	2.68677	4	4.27814	0	0.147113	6	6.48965	0	4.79257	4	10.097	1	0.380794	4	7.14234	5	5.83232	0	0.382512	168	151.047	237	0.0370358
BRE	2	1.60711	5	1.01115	0	0.104854	0	0.0420924	1	0.924582	0	0.226732	1	0.361025	0	0.0124146	0	0.54765	0	0.404436	0	0.852066	0	0.0321346	0	0.602729	0	0.492179	0	0.0322795	11	12.7466	20	0.155654
ARE2	0	1.36605	0	0.859479	0	0.0891259	0	0.0357785	1	0.785895	1	0.192722	0	0.306871	0	0.0105524	0	0.465502	0	0.343771	0	0.724256	0	0.0273144	0	0.51232	0	0.418352	0	0.0274376	15	10.8346	17	0.157743
GY-BOX	9	6.74987	1	4.24684	1	0.440387	0	0.176788	4	3.88325	0	0.952274	0	1.5163	0	0.0521415	2	2.30013	4	1.69863	6	3.57868	0	0.134965	3	2.53146	2	2.06715	0	0.135574	52	53.5356	84	0.360066
ADH_DRE	2	1.60711	1	1.01115	0	0.104854	0	0.0420924	0	0.924582	0	0.226732	0	0.361025	0	0.0124146	1	0.54765	1	0.404436	0	0.852066	0	0.0321346	2	0.602729	1	0.492179	0	0.0322795	12	12.7466	20	0.747795
