# Supplementary material for: Drosophila 3′ UTRs Are More Complex than Protein-Coding Sequences
Source: PLoS One. 2014 May 13;9(5):e97336. doi: 10.1371/journal.pone.0097336 (PMC4019593; doi:10.1371/journal.pone.0097336)
Supplement: File S1 — Positions of segments for the 15-class model of D. melanogaster versus D. simulans alignment. (BED) [file pone.0097336.s013.bed]

track name=Segments.Dm3.MS.15class.bed description="Position of segments in 15 class segmentation of Dmel vs. Dsim alignment"
chr2L	144296	144372	0
chr2L	211963	212004	0
chr2L	293499	293620	0
chr2L	297050	297127	0
chr2L	297162	297261	0
chr2L	297346	297363	0
chr2L	303262	303281	0
chr2L	303417	303641	0
chr2L	320306	320381	0
chr2L	418313	418393	0
chr2L	447804	447853	0
chr2L	448878	449019	0
chr2L	476671	476858	0
chr2L	540219	540460	0
chr2L	543044	543087	0
chr2L	818253	818364	0
chr2L	823803	824058	0
chr2L	831966	832014	0
chr2L	832226	832567	0
chr2L	832638	832701	0
chr2L	832796	832900	0
chr2L	834186	834301	0
chr2L	854428	854469	0
chr2L	957590	957658	0
chr2L	1017812	1017907	0
chr2L	1083027	1083247	0
chr2L	1115224	1115514	0
chr2L	1140353	1140400	0
chr2L	1196564	1196686	0
chr2L	1716903	1716975	0
chr2L	1857029	1857198	0
chr2L	1858056	1858128	0
chr2L	1858384	1858421	0
chr2L	1858474	1858490	0
chr2L	1950558	1950615	0
chr2L	1950354	1950424	0
chr2L	1997627	1997693	0
chr2L	1997529	1997625	0
chr2L	2043787	2043980	0
chr2L	2044027	2044086	0
chr2L	2047739	2047781	0
chr2L	2157642	2157671	0
chr2L	2157473	2157494	0
chr2L	2157059	2157120	0
chr2L	2189990	2190273	0
chr2L	2212746	2212831	0
chr2L	2220462	2220606	0
chr2L	2230198	2230301	0
chr2L	2369788	2369950	0
chr2L	2369964	2369985	0
chr2L	2369987	2370006	0
chr2L	2407699	2407783	0
chr2L	2407881	2408138	0
chr2L	2409821	2409978	0
chr2L	2436042	2436216	0
chr2L	2436628	2436728	0
chr2L	2497805	2497913	0
chr2L	2498317	2498373	0
chr2L	2660594	2660799	0
chr2L	2739481	2739716	0
chr2L	2746917	2746956	0
chr2L	2782489	2782838	0
chr2L	2781267	2781444	0
chr2L	2781070	2781139	0
chr2L	2869040	2869063	0
chr2L	2964413	2964521	0
chr2L	2964649	2964715	0
chr2L	2989512	2989739	0
chr2L	2990025	2990088	0
chr2L	3015545	3015670	0
chr2L	3015754	3015892	0
chr2L	3335568	3335587	0
chr2L	3335205	3335452	0
chr2L	3363172	3363234	0
chr2L	3362747	3362840	0
chr2L	3409013	3409230	0
chr2L	3451603	3451629	0
chr2L	3451634	3451673	0
chr2L	3479480	3479557	0
chr2L	3546827	3547100	0
chr2L	3578171	3578282	0
chr2L	3604685	3604739	0
chr2L	3622186	3622238	0
chr2L	3806395	3806479	0
chr2L	3806765	3806799	0
chr2L	3838597	3838638	0
chr2L	3839011	3839053	0
chr2L	3839057	3839066	0
chr2L	4198741	4198850	0
chr2L	4198540	4198653	0
chr2L	4380300	4380562	0
chr2L	4380600	4380607	0
chr2L	4399889	4400002	0
chr2L	4442952	4443068	0
chr2L	4720977	4721060	0
chr2L	4721090	4721176	0
chr2L	4796672	4796758	0
chr2L	4828190	4828307	0
chr2L	4835617	4835726	0
chr2L	4903402	4903453	0
chr2L	4903478	4903506	0
chr2L	4903557	4903594	0
chr2L	4948296	4948393	0
chr2L	4975399	4975500	0
chr2L	4992176	4992217	0
chr2L	4992251	4992355	0
chr2L	5011956	5012109	0
chr2L	5012473	5012502	0
chr2L	5012422	5012465	0
chr2L	5012258	5012381	0
chr2L	5054379	5054505	0
chr2L	5098456	5098603	0
chr2L	5272433	5272471	0
chr2L	5272285	5272421	0
chr2L	5317063	5317208	0
chr2L	5316689	5316864	0
chr2L	5316556	5316650	0
chr2L	5327845	5327895	0
chr2L	5525731	5525760	0
chr2L	5537294	5537411	0
chr2L	5713554	5713637	0
chr2L	5769075	5769272	0
chr2L	5768943	5769054	0
chr2L	5859815	5860078	0
chr2L	5938462	5938512	0
chr2L	5988184	5988423	0
chr2L	6002200	6002308	0
chr2L	6007751	6007880	0
chr2L	6073532	6073627	0
chr2L	6079533	6079662	0
chr2L	6086025	6086064	0
chr2L	6209056	6209140	0
chr2L	6209222	6209398	0
chr2L	6332949	6333035	0
chr2L	6345888	6346178	0
chr2L	6378719	6378838	0
chr2L	6459366	6459422	0
chr2L	6565018	6565117	0
chr2L	6564543	6564575	0
chr2L	6616548	6616719	0
chr2L	6616743	6616812	0
chr2L	6730856	6731027	0
chr2L	6755475	6755495	0
chr2L	6777811	6777928	0
chr2L	6914566	6914930	0
chr2L	6925721	6925832	0
chr2L	7042539	7042578	0
chr2L	7062155	7062213	0
chr2L	7195249	7195258	0
chr2L	7205712	7205826	0
chr2L	7255726	7255755	0
chr2L	7315241	7315490	0
chr2L	7429877	7429952	0
chr2L	7430106	7430213	0
chr2L	7430217	7430226	0
chr2L	7430261	7430313	0
chr2L	7442499	7442582	0
chr2L	7473120	7473188	0
chr2L	7743910	7743955	0
chr2L	7743734	7743891	0
chr2L	7786837	7786891	0
chr2L	7786412	7786808	0
chr2L	7791523	7791562	0
chr2L	7796671	7796928	0
chr2L	7820529	7820623	0
chr2L	7824903	7825084	0
chr2L	7832177	7832291	0
chr2L	7846134	7846250	0
chr2L	7845228	7845264	0
chr2L	7845124	7845155	0
chr2L	7858450	7858568	0
chr2L	7858158	7858375	0
chr2L	7873589	7873642	0
chr2L	8029972	8030113	0
chr2L	8053829	8053903	0
chr2L	8074594	8074673	0
chr2L	8133644	8133865	0
chr2L	8155117	8155489	0
chr2L	8200742	8200883	0
chr2L	8218242	8218321	0
chr2L	8301410	8301535	0
chr2L	8306733	8306823	0
chr2L	8363752	8363819	0
chr2L	8372577	8372647	0
chr2L	8388187	8388312	0
chr2L	8388349	8388485	0
chr2L	8408081	8408182	0
chr2L	8412710	8412816	0
chr2L	8516629	8516697	0
chr2L	8685202	8685254	0
chr2L	8684873	8685104	0
chr2L	8828857	8829210	0
chr2L	8932232	8932339	0
chr2L	8932629	8932662	0
chr2L	8943816	8943876	0
chr2L	8953930	8953969	0
chr2L	8953856	8953885	0
chr2L	9052444	9052521	0
chr2L	9331498	9331578	0
chr2L	9519749	9519899	0
chr2L	9520209	9520321	0
chr2L	9538840	9538850	0
chr2L	9538865	9538939	0
chr2L	9538995	9539177	0
chr2L	9539637	9539696	0
chr2L	9542231	9542306	0
chr2L	9579830	9579961	0
chr2L	9716467	9717211	0
chr2L	9715488	9715804	0
chr2L	9714771	9714910	0
chr2L	9714501	9714546	0
chr2L	9714386	9714476	0
chr2L	9713580	9713687	0
chr2L	9713159	9713223	0
chr2L	9712839	9712889	0
chr2L	9712739	9712836	0
chr2L	9730634	9730820	0
chr2L	9903436	9903612	0
chr2L	9959968	9960034	0
chr2L	9960834	9960910	0
chr2L	9960540	9960666	0
chr2L	10205062	10205186	0
chr2L	10262768	10262814	0
chr2L	10262737	10262757	0
chr2L	10262707	10262733	0
chr2L	10379760	10379851	0
chr2L	10392295	10392393	0
chr2L	10489828	10489848	0
chr2L	10489879	10489930	0
chr2L	10490424	10490464	0
chr2L	10576000	10576020	0
chr2L	10740117	10740132	0
chr2L	10740140	10740175	0
chr2L	10740655	10740739	0
chr2L	10744916	10744954	0
chr2L	10744752	10744867	0
chr2L	10744512	10744575	0
chr2L	10772690	10772898	0
chr2L	10805238	10805302	0
chr2L	10839134	10839287	0
chr2L	10839078	10839114	0
chr2L	10906557	10906676	0
chr2L	10965501	10965603	0
chr2L	10973264	10973283	0
chr2L	10981746	10981768	0
chr2L	11102159	11102185	0
chr2L	11101943	11102100	0
chr2L	11135511	11135574	0
chr2L	11135726	11135827	0
chr2L	11508134	11508241	0
chr2L	11509044	11509111	0
chr2L	11796433	11796549	0
chr2L	11795931	11796008	0
chr2L	11810544	11810870	0
chr2L	11852502	11852527	0
chr2L	11853719	11853864	0
chr2L	12001193	12001222	0
chr2L	12033557	12033700	0
chr2L	12036010	12036070	0
chr2L	12045553	12045612	0
chr2L	12046928	12046988	0
chr2L	12095052	12095244	0
chr2L	12101044	12101107	0
chr2L	12169932	12170038	0
chr2L	12508284	12508410	0
chr2L	12685865	12686226	0
chr2L	12744293	12744453	0
chr2L	12978149	12978227	0
chr2L	13001116	13001200	0
chr2L	13000812	13000874	0
chr2L	13180676	13180952	0
chr2L	13196337	13196600	0
chr2L	13216831	13217129	0
chr2L	13216608	13216677	0
chr2L	13276912	13277090	0
chr2L	13394349	13394370	0
chr2L	13499182	13499302	0
chr2L	13499455	13499581	0
chr2L	13639643	13639704	0
chr2L	13710472	13710550	0
chr2L	13774584	13774657	0
chr2L	13782131	13782245	0
chr2L	13782447	13782509	0
chr2L	13799454	13799583	0
chr2L	13819384	13819693	0
chr2L	13828087	13828109	0
chr2L	13899432	13899514	0
chr2L	13921714	13921822	0
chr2L	13921532	13921557	0
chr2L	13932773	13932825	0
chr2L	13932636	13932693	0
chr2L	13944956	13944996	0
chr2L	13944883	13944927	0
chr2L	14019090	14019106	0
chr2L	14345341	14345412	0
chr2L	14345436	14345482	0
chr2L	14345505	14345652	0
chr2L	14378280	14378333	0
chr2L	14391010	14391103	0
chr2L	14390880	14390925	0
chr2L	14493191	14493602	0
chr2L	15033331	15033390	0
chr2L	15034163	15034415	0
chr2L	15042724	15042751	0
chr2L	15096481	15096579	0
chr2L	15254159	15254387	0
chr2L	15253416	15253566	0
chr2L	15423619	15423720	0
chr2L	15503938	15504095	0
chr2L	15548032	15548138	0
chr2L	15551253	15551311	0
chr2L	15980894	15981428	0
chr2L	16039531	16039741	0
chr2L	16081021	16081187	0
chr2L	16189748	16189842	0
chr2L	16189863	16189884	0
chr2L	16265165	16265327	0
chr2L	16309135	16309147	0
chr2L	16313838	16313909	0
chr2L	16353844	16353903	0
chr2L	16467245	16467493	0
chr2L	16694576	16694600	0
chr2L	16694602	16694653	0
chr2L	16723571	16723696	0
chr2L	16730513	16730542	0
chr2L	16733686	16733705	0
chr2L	16788264	16788363	0
chr2L	16815813	16815865	0
chr2L	16916582	16916834	0
chr2L	16993043	16993172	0
chr2L	16993222	16993403	0
chr2L	17172784	17172847	0
chr2L	17439308	17439439	0
chr2L	17439028	17439040	0
chr2L	17438875	17438953	0
chr2L	17461612	17461724	0
chr2L	17461019	17461058	0
chr2L	17974501	17974655	0
chr2L	18080195	18080311	0
chr2L	18130125	18130314	0
chr2L	18181778	18182035	0
chr2L	18473244	18473307	0
chr2L	18600570	18600602	0
chr2L	18599857	18599957	0
chr2L	18661496	18661576	0
chr2L	18684412	18684434	0
chr2L	18697896	18698184	0
chr2L	18700948	18701027	0
chr2L	18700821	18700892	0
chr2L	18706426	18706516	0
chr2L	18854589	18854774	0
chr2L	18854794	18854842	0
chr2L	18854880	18854984	0
chr2L	18860281	18860456	0
chr2L	18978242	18978313	0
chr2L	19057937	19058001	0
chr2L	19058421	19058671	0
chr2L	19079655	19079826	0
chr2L	19122252	19122417	0
chr2L	19442917	19443202	0
chr2L	19466917	19466986	0
chr2L	19467004	19467043	0
chr2L	19497445	19497713	0
chr2L	19532671	19532847	0
chr2L	19776856	19776940	0
chr2L	19776746	19776774	0
chr2L	19776557	19776681	0
chr2L	19959888	19959998	0
chr2L	19965681	19965693	0
chr2L	20064022	20064167	0
chr2L	20073062	20073222	0
chr2L	20082676	20082714	0
chr2L	20082313	20082427	0
chr2L	20422596	20422740	0
chr2L	20422808	20422961	0
chr2L	20647185	20647259	0
chr2L	20651161	20651288	0
chr2L	20679022	20679087	0
chr2L	20679021	20679084	0
chr2L	20685831	20686000	0
chr2L	20685606	20685713	0
chr2L	20730911	20730977	0
chr2L	20730696	20730720	0
chr2L	20730667	20730693	0
chr2L	20782741	20782861	0
chr2L	20849028	20849074	0
chr2L	20857044	20857057	0
chr2L	20857011	20857149	0
chr2L	21058084	21058178	0
chr2L	21058046	21058068	0
chr2L	21257996	21258008	0
chr2L	21258515	21258583	0
chr2L	22166301	22166358	0
chr2R	1529471	1529514	0
chr2R	1529442	1529469	0
chr2R	1746633	1746664	0
chr2R	1747012	1747024	0
chr2R	1818293	1818389	0
chr2R	1968724	1969033	0
chr2R	2069520	2069633	0
chr2R	2085003	2085018	0
chr2R	2514292	2514362	0
chr2R	2514048	2514090	0
chr2R	2542999	2543153	0
chr2R	2555019	2555320	0
chr2R	2564706	2564809	0
chr2R	2582926	2582944	0
chr2R	2582689	2582782	0
chr2R	2608895	2608986	0
chr2R	2649656	2649928	0
chr2R	2704525	2704540	0
chr2R	2704551	2704576	0
chr2R	2724473	2724512	0
chr2R	2724855	2724970	0
chr2R	2749951	2750087	0
chr2R	2807947	2807958	0
chr2R	2809561	2809621	0
chr2R	2809887	2810027	0
chr2R	2861571	2861590	0
chr2R	2863654	2863769	0
chr2R	2941472	2941521	0
chr2R	3014847	3015004	0
chr2R	3160229	3160446	0
chr2R	3270175	3270269	0
chr2R	3322170	3322233	0
chr2R	3370271	3370555	0
chr2R	3369778	3370049	0
chr2R	3369667	3369722	0
chr2R	3381592	3381675	0
chr2R	3423277	3423389	0
chr2R	3468014	3468081	0
chr2R	3468014	3468231	0
chr2R	3561229	3561267	0
chr2R	3589055	3589137	0
chr2R	3626923	3627022	0
chr2R	3626710	3626853	0
chr2R	3626233	3626309	0
chr2R	3625586	3625672	0
chr2R	3625389	3625410	0
chr2R	3696977	3697323	0
chr2R	3697376	3697523	0
chr2R	3721247	3721341	0
chr2R	3722491	3722578	0
chr2R	3810685	3810709	0
chr2R	3817195	3817315	0
chr2R	3817194	3817316	0
chr2R	3838856	3838882	0
chr2R	3853761	3853845	0
chr2R	3853931	3853957	0
chr2R	3856366	3856550	0
chr2R	3855926	3856263	0
chr2R	3861772	3861802	0
chr2R	3929722	3929851	0
chr2R	3974278	3974440	0
chr2R	4016764	4016862	0
chr2R	4034635	4034755	0
chr2R	4259502	4259597	0
chr2R	4315972	4315998	0
chr2R	4481559	4481580	0
chr2R	4511013	4511165	0
chr2R	4511754	4512159	0
chr2R	4569073	4569282	0
chr2R	4605940	4605985	0
chr2R	4616377	4616438	0
chr2R	4776223	4776310	0
chr2R	4790413	4790532	0
chr2R	4792416	4792478	0
chr2R	4805531	4805547	0
chr2R	4805525	4805548	0
chr2R	4806584	4806602	0
chr2R	4812214	4812372	0
chr2R	4812391	4812422	0
chr2R	4812734	4812762	0
chr2R	4814538	4814567	0
chr2R	4835955	4836065	0
chr2R	4848152	4848266	0
chr2R	4848420	4848661	0
chr2R	4849741	4849773	0
chr2R	4850076	4850091	0
chr2R	4933450	4933710	0
chr2R	4933193	4933326	0
chr2R	4932641	4933059	0
chr2R	4993332	4993506	0
chr2R	4993719	4994026	0
chr2R	5074412	5074478	0
chr2R	5092259	5092374	0
chr2R	5096610	5096794	0
chr2R	5097044	5097127	0
chr2R	5115434	5115516	0
chr2R	5157052	5157198	0
chr2R	5156610	5156673	0
chr2R	5147831	5147947	0
chr2R	5322674	5322713	0
chr2R	5365139	5365296	0
chr2R	5454549	5454759	0
chr2R	5453777	5454184	0
chr2R	5576061	5576182	0
chr2R	5602654	5603023	0
chr2R	5603235	5603374	0
chr2R	5653888	5654028	0
chr2R	5764278	5764323	0
chr2R	5763833	5764201	0
chr2R	5771101	5771239	0
chr2R	5797723	5797827	0
chr2R	5883776	5883904	0
chr2R	5917150	5917273	0
chr2R	5950640	5950789	0
chr2R	5958660	5958714	0
chr2R	5995518	5995641	0
chr2R	5996100	5996159	0
chr2R	5996385	5996594	0
chr2R	6024574	6024670	0
chr2R	6099200	6099458	0
chr2R	6121219	6121297	0
chr2R	6136865	6136887	0
chr2R	6156648	6156664	0
chr2R	6323266	6323370	0
chr2R	6702992	6703249	0
chr2R	6724526	6724612	0
chr2R	6784495	6784545	0
chr2R	7114058	7114070	0
chr2R	7168260	7168429	0
chr2R	7168261	7168421	0
chr2R	7173240	7173433	0
chr2R	7193045	7193061	0
chr2R	7257806	7257956	0
chr2R	7299724	7299889	0
chr2R	7329275	7329342	0
chr2R	7411590	7411764	0
chr2R	7466609	7466908	0
chr2R	7507405	7507503	0
chr2R	7535321	7535393	0
chr2R	7680295	7680574	0
chr2R	7680724	7680859	0
chr2R	7729636	7729789	0
chr2R	7739234	7739380	0
chr2R	7739435	7739648	0
chr2R	7782519	7782708	0
chr2R	7788559	7788661	0
chr2R	7788723	7788876	0
chr2R	7920532	7920690	0
chr2R	7936750	7936905	0
chr2R	7937182	7937301	0
chr2R	7949993	7950218	0
chr2R	7969303	7969322	0
chr2R	8033824	8033942	0
chr2R	8033663	8033719	0
chr2R	8057669	8057732	0
chr2R	8161713	8161720	0
chr2R	8161792	8161830	0
chr2R	8162696	8162754	0
chr2R	8163215	8163289	0
chr2R	8163561	8163569	0
chr2R	8171907	8171968	0
chr2R	8246478	8246575	0
chr2R	8271957	8272013	0
chr2R	8277349	8277454	0
chr2R	8295861	8296006	0
chr2R	8302420	8302576	0
chr2R	8302585	8302614	0
chr2R	8319728	8319788	0
chr2R	8352483	8352684	0
chr2R	8450949	8451139	0
chr2R	8498648	8498700	0
chr2R	8499106	8499140	0
chr2R	8499174	8499280	0
chr2R	8499324	8499364	0
chr2R	8506779	8506845	0
chr2R	8507853	8508090	0
chr2R	8509004	8509080	0
chr2R	8509850	8510071	0
chr2R	8527843	8527900	0
chr2R	8547160	8547331	0
chr2R	8647046	8647093	0
chr2R	8647155	8647191	0
chr2R	8695078	8695157	0
chr2R	8732114	8732141	0
chr2R	8770519	8770612	0
chr2R	8893760	8893862	0
chr2R	8894986	8895046	0
chr2R	8934312	8934381	0
chr2R	8945421	8945487	0
chr2R	8944583	8944831	0
chr2R	8944394	8944469	0
chr2R	9033720	9033762	0
chr2R	9050529	9050695	0
chr2R	9064598	9064750	0
chr2R	9064470	9064575	0
chr2R	9063712	9063895	0
chr2R	9067525	9067549	0
chr2R	9115118	9115205	0
chr2R	9153244	9153327	0
chr2R	9155529	9155706	0
chr2R	9300507	9300538	0
chr2R	9304937	9304947	0
chr2R	9304836	9304896	0
chr2R	9442879	9443040	0
chr2R	9461196	9461243	0
chr2R	9674760	9674792	0
chr2R	9674798	9674810	0
chr2R	9705513	9705643	0
chr2R	9706033	9706445	0
chr2R	9707601	9707647	0
chr2R	9726816	9726868	0
chr2R	9730656	9730777	0
chr2R	9729912	9730222	0
chr2R	9729818	9729904	0
chr2R	9729716	9729782	0
chr2R	10060474	10060484	0
chr2R	10117573	10117631	0
chr2R	10118204	10118246	0
chr2R	10140542	10140585	0
chr2R	10148135	10148426	0
chr2R	10149134	10149256	0
chr2R	10272507	10272562	0
chr2R	10297649	10297675	0
chr2R	10301240	10301334	0
chr2R	10311152	10311351	0
chr2R	10311369	10311430	0
chr2R	10384269	10384348	0
chr2R	10384359	10384613	0
chr2R	10398857	10398998	0
chr2R	10399006	10399040	0
chr2R	10399100	10399109	0
chr2R	10399115	10399165	0
chr2R	10506827	10506977	0
chr2R	10628462	10628642	0
chr2R	10628385	10628397	0
chr2R	10637839	10637905	0
chr2R	10644513	10644553	0
chr2R	10660634	10660808	0
chr2R	10817675	10817701	0
chr2R	10817616	10817652	0
chr2R	10826633	10826809	0
chr2R	10875218	10875341	0
chr2R	11031171	11031613	0
chr2R	11111289	11111322	0
chr2R	11111273	11111483	0
chr2R	11145268	11145478	0
chr2R	11157488	11157618	0
chr2R	11157269	11157446	0
chr2R	11254862	11255506	0
chr2R	11274084	11274279	0
chr2R	11274682	11275024	0
chr2R	11275056	11275158	0
chr2R	11359989	11360057	0
chr2R	11373607	11373679	0
chr2R	11402854	11402875	0
chr2R	11405752	11405967	0
chr2R	11405046	11405109	0
chr2R	11404805	11404894	0
chr2R	11404303	11404396	0
chr2R	11404073	11404116	0
chr2R	11403593	11404055	0
chr2R	11427092	11427128	0
chr2R	11429834	11429997	0
chr2R	11431828	11431895	0
chr2R	11549251	11549445	0
chr2R	11648760	11649016	0
chr2R	11649098	11649405	0
chr2R	11714359	11714430	0
chr2R	11819990	11820123	0
chr2R	11880960	11881205	0
chr2R	11880961	11881181	0
chr2R	11894252	11894406	0
chr2R	11933434	11933543	0
chr2R	11970711	11970773	0
chr2R	11970474	11970542	0
chr2R	11993838	11994051	0
chr2R	11995871	11996080	0
chr2R	11995182	11995308	0
chr2R	11995118	11995168	0
chr2R	11994969	11995116	0
chr2R	12004340	12004437	0
chr2R	12025178	12025303	0
chr2R	12025477	12025703	0
chr2R	12069076	12069195	0
chr2R	12080753	12080908	0
chr2R	12081418	12081496	0
chr2R	12085036	12085068	0
chr2R	12102819	12102894	0
chr2R	12184612	12184716	0
chr2R	12215920	12215995	0
chr2R	12215335	12215660	0
chr2R	12446808	12446891	0
chr2R	12446586	12446689	0
chr2R	12446291	12446444	0
chr2R	12482767	12482839	0
chr2R	12506485	12506715	0
chr2R	12515783	12515879	0
chr2R	12514378	12514413	0
chr2R	12514097	12514355	0
chr2R	12551694	12551785	0
chr2R	12660433	12660470	0
chr2R	12670384	12670432	0
chr2R	12746969	12747022	0
chr2R	12751211	12751267	0
chr2R	12762800	12762817	0
chr2R	12834718	12834748	0
chr2R	12844637	12844746	0
chr2R	12895783	12895958	0
chr2R	12904133	12904265	0
chr2R	12959034	12959140	0
chr2R	12976003	12976153	0
chr2R	13001795	13001849	0
chr2R	13052975	13053027	0
chr2R	13292328	13292409	0
chr2R	13292529	13292547	0
chr2R	13301628	13301945	0
chr2R	13316570	13316755	0
chr2R	13352235	13352260	0
chr2R	13352335	13352411	0
chr2R	13352898	13353025	0
chr2R	13360592	13360770	0
chr2R	13383317	13383441	0
chr2R	13407761	13407818	0
chr2R	13407480	13407594	0
chr2R	13426466	13426495	0
chr2R	13443160	13443291	0
chr2R	13459642	13459799	0
chr2R	13491363	13491374	0
chr2R	13560937	13561077	0
chr2R	13583480	13583545	0
chr2R	13591180	13591255	0
chr2R	13754108	13754446	0
chr2R	14006651	14006901	0
chr2R	14005504	14006094	0
chr2R	14051611	14051680	0
chr2R	14123692	14123812	0
chr2R	14190509	14190540	0
chr2R	14307108	14307198	0
chr2R	14412322	14412448	0
chr2R	14412593	14412641	0
chr2R	14422060	14422103	0
chr2R	14435009	14435288	0
chr2R	14435954	14436020	0
chr2R	14436060	14436073	0
chr2R	14436212	14436233	0
chr2R	14436248	14436306	0
chr2R	14575854	14576107	0
chr2R	14640219	14640285	0
chr2R	14640842	14640866	0
chr2R	14641271	14641349	0
chr2R	14641406	14641499	0
chr2R	14615343	14615450	0
chr2R	14627813	14627884	0
chr2R	14627140	14627183	0
chr2R	14661448	14661552	0
chr2R	14682228	14682289	0
chr2R	14709990	14710073	0
chr2R	14724351	14724669	0
chr2R	14734487	14734507	0
chr2R	14896374	14896449	0
chr2R	14911050	14911084	0
chr2R	14910901	14911010	0
chr2R	14910538	14910799	0
chr2R	14909857	14910116	0
chr2R	15021272	15021323	0
chr2R	15036311	15036321	0
chr2R	15036323	15036402	0
chr2R	15168264	15168456	0
chr2R	15199993	15200100	0
chr2R	15279518	15279637	0
chr2R	15359723	15359850	0
chr2R	15523167	15523231	0
chr2R	15551765	15551989	0
chr2R	15560320	15560343	0
chr2R	15560365	15560437	0
chr2R	15719095	15719256	0
chr2R	15719328	15719480	0
chr2R	15719553	15719860	0
chr2R	15752797	15752837	0
chr2R	16159305	16159379	0
chr2R	16159240	16159274	0
chr2R	16169609	16169650	0
chr2R	16192065	16192090	0
chr2R	16427024	16427105	0
chr2R	16447006	16447022	0
chr2R	16447039	16447169	0
chr2R	16447039	16447169	0
chr2R	16447006	16447022	0
chr2R	16494765	16494799	0
chr2R	16494645	16494686	0
chr2R	16550330	16550435	0
chr2R	16709064	16709186	0
chr2R	16715296	16715350	0
chr2R	16771640	16771870	0
chr2R	16771460	16771544	0
chr2R	16833574	16833698	0
chr2R	16842358	16842411	0
chr2R	16860587	16860685	0
chr2R	16883577	16883596	0
chr2R	16911882	16911944	0
chr2R	16946990	16947032	0
chr2R	16976093	16976179	0
chr2R	17017194	17017377	0
chr2R	17133065	17133113	0
chr2R	17206968	17207019	0
chr2R	17228746	17228753	0
chr2R	17228763	17228823	0
chr2R	17236463	17236479	0
chr2R	17236099	17236229	0
chr2R	17403971	17404255	0
chr2R	17404003	17404255	0
chr2R	17495996	17496100	0
chr2R	17502859	17503047	0
chr2R	17502273	17502587	0
chr2R	17525586	17525654	0
chr2R	17572345	17572431	0
chr2R	17573789	17573828	0
chr2R	17603996	17604054	0
chr2R	17604074	17604117	0
chr2R	17604707	17604840	0
chr2R	17863031	17863082	0
chr2R	17863409	17863463	0
chr2R	17863483	17863602	0
chr2R	17965513	17965617	0
chr2R	17966448	17966628	0
chr2R	17972515	17972530	0
chr2R	17979036	17979106	0
chr2R	18076882	18077021	0
chr2R	18077212	18077224	0
chr2R	18077231	18077320	0
chr2R	18104134	18104626	0
chr2R	18185823	18185931	0
chr2R	18210847	18210980	0
chr2R	18211108	18211135	0
chr2R	18280844	18280953	0
chr2R	18295506	18295575	0
chr2R	18295623	18295789	0
chr2R	18297309	18297359	0
chr2R	18305205	18305243	0
chr2R	18305815	18306067	0
chr2R	18507084	18507167	0
chr2R	18526411	18526541	0
chr2R	18528090	18528134	0
chr2R	18532494	18532635	0
chr2R	18560531	18560624	0
chr2R	18573261	18573384	0
chr2R	18581896	18582022	0
chr2R	18581488	18581647	0
chr2R	18580799	18580888	0
chr2R	18600162	18600175	0
chr2R	18823250	18823400	0
chr2R	18826450	18826472	0
chr2R	18881692	18881895	0
chr2R	18935709	18935748	0
chr2R	19051726	19051924	0
chr2R	19273309	19273438	0
chr2R	19284304	19284366	0
chr2R	19379001	19379134	0
chr2R	19407447	19407608	0
chr2R	19432410	19432481	0
chr2R	19436339	19436401	0
chr2R	19541728	19541770	0
chr2R	19541843	19541923	0
chr2R	19564190	19564209	0
chr2R	19577624	19577782	0
chr2R	19587012	19587179	0
chr2R	19586553	19586728	0
chr2R	19640826	19640904	0
chr2R	19690256	19690387	0
chr2R	19694048	19694062	0
chr2R	19693954	19694032	0
chr2R	19731041	19731105	0
chr2R	19735381	19735504	0
chr2R	19735001	19735025	0
chr2R	19734796	19734863	0
chr2R	19776485	19776585	0
chr2R	19856301	19856443	0
chr2R	19872926	19873000	0
chr2R	19879694	19879749	0
chr2R	19913171	19913310	0
chr2R	19932047	19932125	0
chr2R	20009840	20009896	0
chr2R	20015299	20015310	0
chr2R	20015002	20015113	0
chr2R	20014636	20014834	0
chr2R	20014267	20014310	0
chr2R	20102416	20102425	0
chr2R	20102076	20102236	0
chr2R	20101661	20101893	0
chr2R	20100045	20100577	0
chr2R	20144909	20144929	0
chr2R	20185607	20185629	0
chr2R	20200400	20200460	0
chr2R	20268128	20268188	0
chr2R	20267350	20267469	0
chr2R	20266722	20266927	0
chr2R	20266422	20266477	0
chr2R	20266319	20266408	0
chr2R	20388518	20388566	0
chr2R	20411611	20411649	0
chr2R	20411458	20411573	0
chr2R	20489419	20489598	0
chr2R	20489746	20489845	0
chr2R	20496192	20496281	0
chr2R	20643655	20643738	0
chr2R	20647769	20647795	0
chr2R	20773781	20773851	0
chr2R	20774564	20774677	0
chr2R	20806079	20806211	0
chr2R	20806284	20806422	0
chr2R	20807108	20807388	0
chr2R	20786932	20786977	0
chr2R	20786920	20786999	0
chr2R	20828297	20828347	0
chr2R	20860974	20861039	0
chr3L	217948	217971	0
chr3L	224913	225020	0
chr3L	225303	225515	0
chr3L	269816	269840	0
chr3L	366703	366812	0
chr3L	575107	575275	0
chr3L	575359	575561	0
chr3L	575825	576014	0
chr3L	583536	583684	0
chr3L	583389	583456	0
chr3L	651705	651958	0
chr3L	691604	691648	0
chr3L	691603	691648	0
chr3L	852994	853170	0
chr3L	870631	870855	0
chr3L	892489	892780	0
chr3L	892827	892851	0
chr3L	878070	878384	0
chr3L	877610	877763	0
chr3L	877418	877600	0
chr3L	877373	877392	0
chr3L	910872	911012	0
chr3L	911100	911122	0
chr3L	911400	911605	0
chr3L	911740	911812	0
chr3L	911824	912065	0
chr3L	991693	991755	0
chr3L	992026	992109	0
chr3L	992171	992313	0
chr3L	997976	998074	0
chr3L	997870	997946	0
chr3L	996799	997085	0
chr3L	1199155	1199266	0
chr3L	1300169	1300267	0
chr3L	1301147	1301314	0
chr3L	1339172	1339328	0
chr3L	1467430	1467545	0
chr3L	1491380	1491481	0
chr3L	1610778	1610946	0
chr3L	1623109	1623247	0
chr3L	1626259	1626364	0
chr3L	1625989	1626007	0
chr3L	1651269	1651410	0
chr3L	1654365	1654450	0
chr3L	1752024	1752076	0
chr3L	1806684	1806718	0
chr3L	1858292	1858466	0
chr3L	1858637	1858908	0
chr3L	1887372	1887459	0
chr3L	1893573	1893791	0
chr3L	2259249	2259275	0
chr3L	2490967	2491019	0
chr3L	2491039	2491111	0
chr3L	2499443	2499535	0
chr3L	2498786	2498924	0
chr3L	2556174	2556356	0
chr3L	2555894	2556087	0
chr3L	2601501	2601628	0
chr3L	2641017	2641090	0
chr3L	2641012	2641090	0
chr3L	2672740	2672770	0
chr3L	2672504	2672642	0
chr3L	2672405	2672476	0
chr3L	2671737	2671819	0
chr3L	2671328	2671449	0
chr3L	2671133	2671205	0
chr3L	2768137	2768166	0
chr3L	2883935	2883973	0
chr3L	2883801	2883910	0
chr3L	3010802	3010999	0
chr3L	3011114	3011439	0
chr3L	3024278	3024349	0
chr3L	3049761	3049784	0
chr3L	3051605	3051625	0
chr3L	3091555	3091581	0
chr3L	3091182	3091492	0
chr3L	3158388	3158396	0
chr3L	3171368	3171449	0
chr3L	3184910	3184968	0
chr3L	3196667	3196882	0
chr3L	3197925	3198071	0
chr3L	3211184	3211312	0
chr3L	3211181	3211315	0
chr3L	3224463	3224542	0
chr3L	3236991	3237000	0
chr3L	3236950	3236968	0
chr3L	3290668	3290728	0
chr3L	3321802	3321815	0
chr3L	3322145	3322218	0
chr3L	3322145	3322219	0
chr3L	3371515	3371522	0
chr3L	3402034	3402199	0
chr3L	3615074	3615193	0
chr3L	3818000	3818268	0
chr3L	3840107	3840170	0
chr3L	3913092	3913286	0
chr3L	3936640	3937000	0
chr3L	3958177	3958206	0
chr3L	3957676	3957817	0
chr3L	3988198	3988389	0
chr3L	4037913	4038317	0
chr3L	4037622	4037737	0
chr3L	4075065	4075184	0
chr3L	4091264	4091550	0
chr3L	4106454	4106547	0
chr3L	4106843	4107025	0
chr3L	4113872	4113943	0
chr3L	4113998	4114093	0
chr3L	4123691	4123911	0
chr3L	4141244	4141258	0
chr3L	4161790	4161840	0
chr3L	4161759	4161768	0
chr3L	4173575	4173773	0
chr3L	4174907	4175090	0
chr3L	4223658	4223681	0
chr3L	4246641	4246676	0
chr3L	4261564	4261643	0
chr3L	4261564	4261646	0
chr3L	4286228	4286268	0
chr3L	4320950	4321067	0
chr3L	4369000	4369060	0
chr3L	4368767	4368798	0
chr3L	4368490	4368582	0
chr3L	4435801	4435947	0
chr3L	4435963	4435973	0
chr3L	4470814	4470904	0
chr3L	4510833	4510992	0
chr3L	4665961	4666022	0
chr3L	4939105	4939170	0
chr3L	4938781	4939094	0
chr3L	5137207	5137218	0
chr3L	5147701	5147833	0
chr3L	5356642	5356756	0
chr3L	5505984	5506012	0
chr3L	5505896	5505907	0
chr3L	5553202	5553309	0
chr3L	5552776	5553061	0
chr3L	5562632	5562716	0
chr3L	5590290	5590339	0
chr3L	5594692	5594767	0
chr3L	5776359	5776395	0
chr3L	5793091	5793120	0
chr3L	5807588	5807778	0
chr3L	5807418	5807477	0
chr3L	5910034	5910121	0
chr3L	5960690	5960860	0
chr3L	6018728	6018934	0
chr3L	6089364	6089411	0
chr3L	6113078	6113161	0
chr3L	6113240	6113293	0
chr3L	6113670	6113947	0
chr3L	6113993	6114027	0
chr3L	6136987	6137043	0
chr3L	6145151	6145200	0
chr3L	6190870	6190928	0
chr3L	6191456	6191595	0
chr3L	6627907	6627973	0
chr3L	6707539	6707783	0
chr3L	6943012	6943112	0
chr3L	7126471	7126506	0
chr3L	7135853	7135933	0
chr3L	7136548	7136653	0
chr3L	7262160	7262222	0
chr3L	7261940	7261983	0
chr3L	7261856	7261914	0
chr3L	7319759	7319819	0
chr3L	7328735	7328762	0
chr3L	7340432	7340460	0
chr3L	7365715	7365783	0
chr3L	7366168	7366226	0
chr3L	7367599	7367692	0
chr3L	7520335	7520500	0
chr3L	7520761	7520803	0
chr3L	7520819	7520951	0
chr3L	7530951	7530973	0
chr3L	7771341	7771507	0
chr3L	8080952	8081096	0
chr3L	8106667	8106849	0
chr3L	8114112	8114183	0
chr3L	8114198	8114226	0
chr3L	8124400	8124421	0
chr3L	8135251	8135356	0
chr3L	8153815	8154103	0
chr3L	8153547	8153755	0
chr3L	8169305	8169408	0
chr3L	8183550	8183611	0
chr3L	8189669	8189777	0
chr3L	8275630	8275948	0
chr3L	8291431	8291588	0
chr3L	8303909	8304039	0
chr3L	8331469	8331566	0
chr3L	8335754	8335785	0
chr3L	8335799	8335815	0
chr3L	8384147	8384207	0
chr3L	8464346	8464543	0
chr3L	8464629	8464680	0
chr3L	8526206	8526303	0
chr3L	8526507	8526557	0
chr3L	8530485	8530664	0
chr3L	8592241	8592402	0
chr3L	8595558	8595585	0
chr3L	8615231	8615267	0
chr3L	8636545	8636599	0
chr3L	8713382	8713528	0
chr3L	8726145	8726316	0
chr3L	8924262	8924336	0
chr3L	8925024	8925108	0
chr3L	8975575	8975675	0
chr3L	8981836	8981863	0
chr3L	8995557	8995600	0
chr3L	9137889	9137936	0
chr3L	9138123	9138374	0
chr3L	9138551	9138561	0
chr3L	9196261	9196391	0
chr3L	9345605	9345637	0
chr3L	9371052	9371143	0
chr3L	9406988	9407312	0
chr3L	9406865	9406922	0
chr3L	9431250	9431306	0
chr3L	9427487	9427605	0
chr3L	9446510	9446628	0
chr3L	9446362	9446407	0
chr3L	9478788	9479014	0
chr3L	9479109	9479301	0
chr3L	9500463	9500564	0
chr3L	9616538	9616752	0
chr3L	9616835	9616940	0
chr3L	9702556	9702658	0
chr3L	9709587	9709777	0
chr3L	9709980	9710083	0
chr3L	9722074	9722294	0
chr3L	9722457	9722577	0
chr3L	9778584	9778666	0
chr3L	9778711	9778881	0
chr3L	9778916	9778972	0
chr3L	9779002	9779333	0
chr3L	9794438	9794560	0
chr3L	9801579	9801670	0
chr3L	9828020	9828103	0
chr3L	9888524	9888747	0
chr3L	9888341	9888503	0
chr3L	10142019	10142200	0
chr3L	10141671	10141733	0
chr3L	10141625	10141645	0
chr3L	10141550	10141613	0
chr3L	10213908	10214054	0
chr3L	10685540	10685589	0
chr3L	10808566	10808697	0
chr3L	10808839	10808877	0
chr3L	10808887	10808895	0
chr3L	10888854	10889151	0
chr3L	10887979	10888069	0
chr3L	11072165	11072254	0
chr3L	11072113	11072162	0
chr3L	11160161	11160292	0
chr3L	11160060	11160078	0
chr3L	11191341	11191524	0
chr3L	11247577	11247678	0
chr3L	11247825	11247976	0
chr3L	11488301	11488451	0
chr3L	11488637	11488930	0
chr3L	11525287	11525434	0
chr3L	11597585	11597710	0
chr3L	11622841	11622963	0
chr3L	11643801	11643906	0
chr3L	11676808	11676895	0
chr3L	11728875	11728949	0
chr3L	11727697	11727754	0
chr3L	11726844	11726943	0
chr3L	11791517	11791664	0
chr3L	12124689	12124756	0
chr3L	12193553	12193621	0
chr3L	12262738	12262841	0
chr3L	12265125	12265179	0
chr3L	12274199	12274292	0
chr3L	12274304	12274320	0
chr3L	12274385	12274445	0
chr3L	12408219	12408400	0
chr3L	12456149	12456190	0
chr3L	12498687	12498830	0
chr3L	12512277	12512460	0
chr3L	12513103	12513189	0
chr3L	12588772	12588912	0
chr3L	12588916	12588944	0
chr3L	12829093	12829178	0
chr3L	12837540	12837709	0
chr3L	12887636	12887714	0
chr3L	13110805	13110921	0
chr3L	13240030	13240108	0
chr3L	13379267	13379306	0
chr3L	13389748	13389806	0
chr3L	13389534	13389565	0
chr3L	13476238	13476372	0
chr3L	13476696	13477082	0
chr3L	13502988	13502998	0
chr3L	13503010	13503021	0
chr3L	13503353	13503453	0
chr3L	13508986	13509298	0
chr3L	13905542	13905588	0
chr3L	14063300	14063355	0
chr3L	14169134	14169268	0
chr3L	14168847	14168971	0
chr3L	14179424	14179464	0
chr3L	14533147	14533189	0
chr3L	14534942	14534952	0
chr3L	14576884	14576965	0
chr3L	14576731	14576872	0
chr3L	14621027	14621112	0
chr3L	14689666	14689733	0
chr3L	14759364	14759446	0
chr3L	14769647	14769785	0
chr3L	14963274	14963297	0
chr3L	14994787	14994901	0
chr3L	15059416	15059709	0
chr3L	15147009	15147089	0
chr3L	15155466	15155541	0
chr3L	15233614	15233913	0
chr3L	15234161	15234937	0
chr3L	15303939	15304066	0
chr3L	15510649	15510847	0
chr3L	15600744	15600870	0
chr3L	15616112	15616257	0
chr3L	15690793	15690943	0
chr3L	15715622	15715676	0
chr3L	15814214	15814311	0
chr3L	15813914	15814068	0
chr3L	15812880	15813250	0
chr3L	15812532	15812547	0
chr3L	15812138	15812229	0
chr3L	15812074	15812095	0
chr3L	15823593	15823680	0
chr3L	15829135	15829186	0
chr3L	15951086	15951163	0
chr3L	15951193	15951213	0
chr3L	15984086	15984150	0
chr3L	15986829	15986863	0
chr3L	15986285	15986325	0
chr3L	16024770	16025119	0
chr3L	16088297	16088405	0
chr3L	16099937	16100052	0
chr3L	16099746	16099804	0
chr3L	16133500	16133558	0
chr3L	16249047	16249189	0
chr3L	16248991	16249017	0
chr3L	16274245	16274321	0
chr3L	16287948	16288047	0
chr3L	16287851	16287919	0
chr3L	16303554	16303599	0
chr3L	16325772	16325787	0
chr3L	16341910	16341961	0
chr3L	16367396	16367517	0
chr3L	16367190	16367324	0
chr3L	16398158	16398183	0
chr3L	16398139	16398156	0
chr3L	16397947	16398121	0
chr3L	16397504	16397555	0
chr3L	16397253	16397464	0
chr3L	16463751	16463823	0
chr3L	16569394	16569432	0
chr3L	16579131	16579195	0
chr3L	16582950	16583116	0
chr3L	16615531	16615648	0
chr3L	16642028	16642094	0
chr3L	16670542	16670687	0
chr3L	16670289	16670336	0
chr3L	16775220	16775351	0
chr3L	16778231	16778280	0
chr3L	16778352	16778444	0
chr3L	16802890	16802958	0
chr3L	16851462	16851485	0
chr3L	16851649	16851819	0
chr3L	17006425	17006516	0
chr3L	17022951	17023085	0
chr3L	17047802	17047882	0
chr3L	17048254	17048365	0
chr3L	17048386	17048495	0
chr3L	17231858	17232021	0
chr3L	17338178	17338248	0
chr3L	17350746	17350811	0
chr3L	17354643	17354866	0
chr3L	17361141	17361382	0
chr3L	17395290	17395403	0
chr3L	17415094	17415206	0
chr3L	17459696	17459745	0
chr3L	17459780	17459835	0
chr3L	17519794	17520057	0
chr3L	17539023	17539049	0
chr3L	17539051	17539065	0
chr3L	17631452	17631536	0
chr3L	17654747	17654883	0
chr3L	17745144	17745171	0
chr3L	17842262	17842420	0
chr3L	18110579	18110825	0
chr3L	18110847	18110859	0
chr3L	18110867	18110935	0
chr3L	18111580	18111885	0
chr3L	18111898	18111949	0
chr3L	18146634	18146683	0
chr3L	18162888	18163109	0
chr3L	18161586	18161645	0
chr3L	18296662	18296733	0
chr3L	18432462	18432579	0
chr3L	18659382	18659603	0
chr3L	18661937	18662132	0
chr3L	18661619	18661693	0
chr3L	18871964	18872176	0
chr3L	18988435	18988498	0
chr3L	19255817	19255895	0
chr3L	19255716	19255791	0
chr3L	19596476	19596553	0
chr3L	19596813	19596900	0
chr3L	19618484	19618574	0
chr3L	19617767	19617941	0
chr3L	19683492	19683532	0
chr3L	19683202	19683274	0
chr3L	19708199	19708317	0
chr3L	19707836	19707950	0
chr3L	19707744	19707825	0
chr3L	19707070	19707128	0
chr3L	19739615	19739734	0
chr3L	19739251	19739368	0
chr3L	19739160	19739242	0
chr3L	19744586	19744901	0
chr3L	19791841	19791890	0
chr3L	19824767	19824855	0
chr3L	19970165	19970179	0
chr3L	19970246	19970280	0
chr3L	19947948	19948044	0
chr3L	20053611	20053820	0
chr3L	20091994	20092122	0
chr3L	20132006	20132045	0
chr3L	20297563	20297671	0
chr3L	20345975	20346000	0
chr3L	20375069	20375127	0
chr3L	20382752	20382830	0
chr3L	20384421	20384601	0
chr3L	20400851	20400878	0
chr3L	20443788	20443908	0
chr3L	20443698	20443766	0
chr3L	20490120	20490170	0
chr3L	20521392	20521547	0
chr3L	20590965	20591199	0
chr3L	20774657	20774756	0
chr3L	20774016	20774111	0
chr3L	20922234	20922322	0
chr3L	21130032	21130161	0
chr3L	21177583	21177760	0
chr3L	21273647	21273684	0
chr3L	21441160	21441200	0
chr3L	21467335	21467607	0
chr3L	21514986	21515062	0
chr3L	21515261	21515371	0
chr3L	21621766	21621776	0
chr3L	21635535	21635609	0
chr3L	21763590	21763796	0
chr3L	21829313	21829399	0
chr3L	21980197	21980273	0
chr3L	22451936	22451954	0
chr3L	22600041	22600214	0
chr3L	22731970	22732184	0
chr3L	22741391	22741438	0
chr3R	124523	124553	0
chr3R	124778	124831	0
chr3R	170964	171011	0
chr3R	232489	232533	0
chr3R	299475	299628	0
chr3R	299350	299400	0
chr3R	480056	480112	0
chr3R	563181	563227	0
chr3R	562936	562961	0
chr3R	606866	606900	0
chr3R	644223	644306	0
chr3R	695390	695601	0
chr3R	1053048	1053127	0
chr3R	1093692	1093932	0
chr3R	1184782	1184878	0
chr3R	1222070	1222206	0
chr3R	1306100	1306228	0
chr3R	1393225	1393333	0
chr3R	1419051	1419155	0
chr3R	1506092	1506224	0
chr3R	1594569	1594664	0
chr3R	1606089	1606275	0
chr3R	1606342	1606588	0
chr3R	1619096	1619106	0
chr3R	1637656	1637755	0
chr3R	1649343	1649425	0
chr3R	1672165	1672189	0
chr3R	1675785	1675823	0
chr3R	1675470	1675752	0
chr3R	1683846	1683955	0
chr3R	1826780	1826852	0
chr3R	1918938	1919034	0
chr3R	1918920	1918933	0
chr3R	2020897	2020940	0
chr3R	2076202	2076361	0
chr3R	2077153	2077298	0
chr3R	2087385	2087406	0
chr3R	2087487	2087502	0
chr3R	2110235	2110325	0
chr3R	2129126	2129207	0
chr3R	2157339	2157506	0
chr3R	2185180	2185241	0
chr3R	2277283	2277337	0
chr3R	2485020	2485153	0
chr3R	2487490	2487635	0
chr3R	2487470	2487478	0
chr3R	2582279	2582381	0
chr3R	2627763	2627926	0
chr3R	2651842	2651898	0
chr3R	2650469	2650549	0
chr3R	2903327	2903410	0
chr3R	2914417	2914453	0
chr3R	2951868	2951961	0
chr3R	3009025	3009137	0
chr3R	3009186	3009221	0
chr3R	3066548	3066579	0
chr3R	3066684	3066804	0
chr3R	3078391	3078466	0
chr3R	3095218	3095293	0
chr3R	3095847	3096380	0
chr3R	3320168	3320289	0
chr3R	3519803	3519812	0
chr3R	3618864	3619027	0
chr3R	3726705	3726724	0
chr3R	3807870	3808004	0
chr3R	3831036	3831104	0
chr3R	3836641	3836682	0
chr3R	3836654	3836668	0
chr3R	17474054	17474291	0
chr3R	17146576	17146673	0
chr3R	17103929	17104232	0
chr3R	17102568	17102772	0
chr3R	17097473	17097578	0
chr3R	17097086	17097189	0
chr3R	17096766	17096900	0
chr3R	17092445	17092512	0
chr3R	17092248	17092318	0
chr3R	17055593	17055700	0
chr3R	16963704	16963760	0
chr3R	16941624	16941733	0
chr3R	16930783	16930833	0
chr3R	16909228	16909320	0
chr3R	16839366	16839403	0
chr3R	16839465	16839678	0
chr3R	16799770	16799883	0
chr3R	16750491	16750512	0
chr3R	16749775	16749984	0
chr3R	16749173	16749401	0
chr3R	16721648	16722010	0
chr3R	16720941	16720957	0
chr3R	16720830	16720873	0
chr3R	16720715	16720769	0
chr3R	16670549	16670599	0
chr3R	16665160	16665192	0
chr3R	16645675	16645746	0
chr3R	16642551	16642771	0
chr3R	16584151	16584336	0
chr3R	16583443	16583599	0
chr3R	16582292	16582337	0
chr3R	16514778	16514966	0
chr3R	16502010	16502036	0
chr3R	16474424	16474504	0
chr3R	16455185	16455289	0
chr3R	16446161	16446268	0
chr3R	16446506	16446645	0
chr3R	16437968	16438080	0
chr3R	16437380	16437568	0
chr3R	16437380	16437570	0
chr3R	16437969	16438079	0
chr3R	16407516	16407772	0
chr3R	16378364	16378517	0
chr3R	16362157	16362267	0
chr3R	16361793	16361828	0
chr3R	16361692	16361722	0
chr3R	16361543	16361660	0
chr3R	16206837	16207031	0
chr3R	16206074	16206223	0
chr3R	16205928	16205976	0
chr3R	16204839	16205067	0
chr3R	16150968	16151271	0
chr3R	16150310	16150375	0
chr3R	16000435	16000498	0
chr3R	15906876	15906967	0
chr3R	15851993	15852048	0
chr3R	15844438	15844593	0
chr3R	15757733	15757851	0
chr3R	15738859	15739169	0
chr3R	15724911	15725317	0
chr3R	15712157	15712195	0
chr3R	15711461	15711489	0
chr3R	15611167	15611242	0
chr3R	15596719	15596905	0
chr3R	15523907	15524233	0
chr3R	15478163	15478221	0
chr3R	15423254	15423342	0
chr3R	15236462	15236785	0
chr3R	15130359	15130465	0
chr3R	15130310	15130345	0
chr3R	15129913	15130120	0
chr3R	14995599	14995639	0
chr3R	14980683	14980835	0
chr3R	14980327	14980410	0
chr3R	14974410	14974586	0
chr3R	14966738	14966856	0
chr3R	14847768	14847877	0
chr3R	14752228	14752351	0
chr3R	14734328	14734415	0
chr3R	14734911	14735034	0
chr3R	14735446	14735491	0
chr3R	14556944	14557066	0
chr3R	14540282	14540515	0
chr3R	14541399	14541432	0
chr3R	14476476	14476583	0
chr3R	14476244	14476343	0
chr3R	14233116	14233186	0
chr3R	14232610	14232701	0
chr3R	14114630	14114697	0
chr3R	14054223	14054307	0
chr3R	14019748	14019842	0
chr3R	13998703	13998913	0
chr3R	13514927	13515118	0
chr3R	13513821	13514007	0
chr3R	13279896	13280018	0
chr3R	13279049	13279163	0
chr3R	13278764	13278940	0
chr3R	13277839	13277950	0
chr3R	13271857	13272051	0
chr3R	13264759	13264778	0
chr3R	13264705	13264723	0
chr3R	13222469	13222690	0
chr3R	13222139	13222184	0
chr3R	13214788	13214856	0
chr3R	13215367	13215535	0
chr3R	13215733	13215778	0
chr3R	12921209	12921361	0
chr3R	12920910	12920964	0
chr3R	12637013	12637096	0
chr3R	12636768	12636896	0
chr3R	12470692	12470714	0
chr3R	12470497	12470598	0
chr3R	12470692	12470714	0
chr3R	12462927	12463020	0
chr3R	12400346	12400583	0
chr3R	12308659	12308728	0
chr3R	12283436	12283553	0
chr3R	12272293	12272428	0
chr3R	12272227	12272281	0
chr3R	12271400	12271420	0
chr3R	12200676	12200843	0
chr3R	12200336	12200415	0
chr3R	12165639	12165767	0
chr3R	12087384	12087515	0
chr3R	12087123	12087248	0
chr3R	12085613	12085767	0
chr3R	12022893	12023018	0
chr3R	12011838	12011906	0
chr3R	11974531	11974733	0
chr3R	11971399	11971452	0
chr3R	11970726	11970753	0
chr3R	11970922	11970991	0
chr3R	11929322	11929448	0
chr3R	11885622	11885664	0
chr3R	11885677	11886145	0
chr3R	11886194	11886298	0
chr3R	11841558	11841663	0
chr3R	11821833	11821849	0
chr3R	11794007	11794107	0
chr3R	11790382	11790398	0
chr3R	11785945	11785984	0
chr3R	11758565	11758586	0
chr3R	11683910	11683973	0
chr3R	11679761	11679817	0
chr3R	11674107	11674153	0
chr3R	11649310	11649554	0
chr3R	11626872	11626931	0
chr3R	11627305	11627346	0
chr3R	11533397	11533483	0
chr3R	11310462	11310496	0
chr3R	11247368	11247505	0
chr3R	11179912	11179946	0
chr3R	11179701	11179904	0
chr3R	11163759	11164026	0
chr3R	11163756	11164025	0
chr3R	11139324	11139423	0
chr3R	11095954	11095967	0
chr3R	11081649	11081774	0
chr3R	11082265	11082462	0
chr3R	11082708	11082786	0
chr3R	11082819	11082971	0
chr3R	11072060	11072169	0
chr3R	11047825	11047918	0
chr3R	11015938	11016104	0
chr3R	10997216	10997240	0
chr3R	10550771	10550786	0
chr3R	10550646	10550692	0
chr3R	10524279	10524487	0
chr3R	10443895	10444047	0
chr3R	10444112	10444420	0
chr3R	10433512	10433593	0
chr3R	10340761	10340826	0
chr3R	10340443	10340602	0
chr3R	10340021	10340068	0
chr3R	10153291	10153441	0
chr3R	10147200	10147359	0
chr3R	10144536	10144697	0
chr3R	10127233	10127469	0
chr3R	10127923	10127959	0
chr3R	10090154	10090261	0
chr3R	10090013	10090109	0
chr3R	9945241	9945316	0
chr3R	9930985	9931183	0
chr3R	9925985	9926367	0
chr3R	9604055	9604273	0
chr3R	9477323	9477339	0
chr3R	9477345	9477413	0
chr3R	9477635	9477858	0
chr3R	9478494	9478517	0
chr3R	9461810	9461939	0
chr3R	9461627	9461729	0
chr3R	9461426	9461620	0
chr3R	9369792	9369809	0
chr3R	9288495	9288773	0
chr3R	9254691	9255255	0
chr3R	9224318	9224500	0
chr3R	9198921	9198994	0
chr3R	9198909	9199017	0
chr3R	9194501	9194570	0
chr3R	9117508	9117536	0
chr3R	9109941	9109955	0
chr3R	9034521	9034604	0
chr3R	8852947	8852978	0
chr3R	8572066	8572200	0
chr3R	8517456	8517503	0
chr3R	8502323	8502401	0
chr3R	8486276	8486378	0
chr3R	8478388	8478486	0
chr3R	8450151	8450269	0
chr3R	8337369	8337456	0
chr3R	7791047	7791125	0
chr3R	7719665	7719941	0
chr3R	7719414	7719547	0
chr3R	7719310	7719389	0
chr3R	7615480	7615507	0
chr3R	7570622	7570650	0
chr3R	7459099	7459113	0
chr3R	7359991	7360005	0
chr3R	7359713	7359969	0
chr3R	7359666	7359703	0
chr3R	7263526	7263602	0
chr3R	7263413	7263506	0
chr3R	7263064	7263191	0
chr3R	7096117	7096200	0
chr3R	6700419	6700544	0
chr3R	6700599	6700638	0
chr3R	6681568	6681652	0
chr3R	6674234	6674332	0
chr3R	6674632	6674746	0
chr3R	6611228	6611328	0
chr3R	6521770	6521988	0
chr3R	6234367	6234396	0
chr3R	6225150	6225183	0
chr3R	6188652	6188736	0
chr3R	6186319	6186514	0
chr3R	6187099	6187167	0
chr3R	6134003	6134218	0
chr3R	6045957	6045997	0
chr3R	6046226	6046240	0
chr3R	6030064	6030123	0
chr3R	5984108	5984207	0
chr3R	5953815	5953838	0
chr3R	5952993	5953281	0
chr3R	5928699	5928844	0
chr3R	5886701	5886812	0
chr3R	5809115	5809363	0
chr3R	5613022	5613218	0
chr3R	5613580	5613778	0
chr3R	5613860	5613955	0
chr3R	5613998	5614068	0
chr3R	5595373	5595419	0
chr3R	5576068	5576217	0
chr3R	5532253	5532398	0
chr3R	5532113	5532207	0
chr3R	5531981	5532074	0
chr3R	5515764	5515814	0
chr3R	5514017	5514113	0
chr3R	5513790	5513874	0
chr3R	5505226	5505253	0
chr3R	5473337	5473421	0
chr3R	5473499	5473690	0
chr3R	5454711	5454782	0
chr3R	5415071	5415159	0
chr3R	5400928	5400946	0
chr3R	5387499	5387598	0
chr3R	5387201	5387251	0
chr3R	5355929	5355951	0
chr3R	5355632	5355745	0
chr3R	5355322	5355454	0
chr3R	5355089	5355231	0
chr3R	5354432	5354728	0
chr3R	5336805	5336990	0
chr3R	5336614	5336691	0
chr3R	5331483	5331516	0
chr3R	5242598	5242890	0
chr3R	5193864	5193935	0
chr3R	5193732	5193754	0
chr3R	5170042	5170085	0
chr3R	5170483	5170603	0
chr3R	4888455	4888503	0
chr3R	4852525	4852596	0
chr3R	4843275	4843370	0
chr3R	4843155	4843177	0
chr3R	4808545	4808686	0
chr3R	4763386	4763488	0
chr3R	4763714	4763780	0
chr3R	4643065	4643110	0
chr3R	4642659	4642731	0
chr3R	4642284	4642438	0
chr3R	4641910	4642039	0
chr3R	4641654	4641740	0
chr3R	4641387	4641422	0
chr3R	4641158	4641189	0
chr3R	4631793	4631865	0
chr3R	4600241	4600303	0
chr3R	4579606	4579660	0
chr3R	4575854	4575909	0
chr3R	4481343	4481354	0
chr3R	4177971	4178150	0
chr3R	4178256	4178298	0
chr3R	4104820	4104899	0
chr3R	4067005	4067270	0
chr3R	3947351	3947431	0
chr3R	3912445	3912569	0
chr3R	17561650	17561767	0
chr3R	17596094	17596246	0
chr3R	17603943	17604057	0
chr3R	17842456	17842635	0
chr3R	17903374	17903439	0
chr3R	17908944	17909061	0
chr3R	18042659	18042751	0
chr3R	18190329	18190361	0
chr3R	18249226	18249276	0
chr3R	18358395	18358419	0
chr3R	18358180	18358284	0
chr3R	18370012	18370101	0
chr3R	18369572	18369666	0
chr3R	18381951	18382150	0
chr3R	18405550	18405575	0
chr3R	18407852	18407925	0
chr3R	18793070	18793149	0
chr3R	18847143	18847232	0
chr3R	18847015	18847140	0
chr3R	18920777	18920888	0
chr3R	18940108	18940360	0
chr3R	18949441	18949645	0
chr3R	18979514	18979521	0
chr3R	19006003	19006093	0
chr3R	19055521	19055596	0
chr3R	19053857	19053912	0
chr3R	19086173	19086255	0
chr3R	19109529	19109608	0
chr3R	19203076	19203161	0
chr3R	19228757	19228919	0
chr3R	19404889	19405030	0
chr3R	19507939	19508004	0
chr3R	19538598	19538654	0
chr3R	19538596	19538666	0
chr3R	19557099	19557180	0
chr3R	19585236	19585442	0
chr3R	19761927	19762089	0
chr3R	19761841	19761924	0
chr3R	19761771	19761812	0
chr3R	19786918	19787054	0
chr3R	19808165	19808292	0
chr3R	19820735	19820892	0
chr3R	19860196	19860237	0
chr3R	19860114	19860172	0
chr3R	19867800	19868156	0
chr3R	19879195	19879256	0
chr3R	19927281	19927518	0
chr3R	19953426	19953803	0
chr3R	19963109	19963139	0
chr3R	20041665	20041787	0
chr3R	20073938	20074018	0
chr3R	20074669	20074767	0
chr3R	20075221	20075228	0
chr3R	20075753	20075772	0
chr3R	20078945	20078953	0
chr3R	20104344	20104456	0
chr3R	20139602	20139732	0
chr3R	20139821	20140019	0
chr3R	20154174	20154209	0
chr3R	20162565	20162632	0
chr3R	20172074	20172140	0
chr3R	20181501	20181619	0
chr3R	20186488	20186541	0
chr3R	20346286	20346383	0
chr3R	20390522	20390640	0
chr3R	20529151	20529343	0
chr3R	20529399	20529700	0
chr3R	20586724	20586861	0
chr3R	20610586	20610875	0
chr3R	20623587	20623619	0
chr3R	20680321	20680430	0
chr3R	20680319	20680431	0
chr3R	20689792	20689906	0
chr3R	20689836	20689890	0
chr3R	20892466	20892491	0
chr3R	20925299	20925324	0
chr3R	20961056	20961187	0
chr3R	20961227	20961358	0
chr3R	21018199	21018235	0
chr3R	21049898	21050003	0
chr3R	21071862	21072016	0
chr3R	21085990	21086082	0
chr3R	21450558	21450601	0
chr3R	21479094	21479179	0
chr3R	21504963	21505081	0
chr3R	21511068	21511083	0
chr3R	21749305	21749504	0
chr3R	21848472	21848498	0
chr3R	21849668	21849702	0
chr3R	21859339	21859431	0
chr3R	21902455	21902818	0
chr3R	22012316	22012776	0
chr3R	22058953	22058997	0
chr3R	22100606	22100767	0
chr3R	22187337	22187498	0
chr3R	22187543	22187567	0
chr3R	22279797	22279949	0
chr3R	22474733	22474865	0
chr3R	22524477	22524615	0
chr3R	22523919	22524176	0
chr3R	22546297	22546424	0
chr3R	22667471	22667648	0
chr3R	22668683	22668769	0
chr3R	22668433	22668673	0
chr3R	22699141	22699409	0
chr3R	22698916	22698954	0
chr3R	22770526	22770580	0
chr3R	22787904	22788076	0
chr3R	22787542	22787766	0
chr3R	22951012	22951037	0
chr3R	22950796	22950931	0
chr3R	22983033	22983082	0
chr3R	22983202	22983226	0
chr3R	22998210	22998299	0
chr3R	22998100	22998160	0
chr3R	23057981	23058064	0
chr3R	23057894	23057937	0
chr3R	23057823	23057873	0
chr3R	23082369	23082429	0
chr3R	23100038	23100215	0
chr3R	23102536	23102571	0
chr3R	23374077	23374454	0
chr3R	23373795	23374024	0
chr3R	23373740	23373788	0
chr3R	23411045	23411091	0
chr3R	23411134	23411169	0
chr3R	23411385	23411582	0
chr3R	23423612	23423738	0
chr3R	23459826	23460482	0
chr3R	23460443	23460459	0
chr3R	23460368	23460430	0
chr3R	23464568	23464738	0
chr3R	23464853	23464933	0
chr3R	23465349	23465381	0
chr3R	23466854	23467155	0
chr3R	23573759	23573879	0
chr3R	23758420	23758478	0
chr3R	24145903	24146089	0
chr3R	24145404	24145435	0
chr3R	24144706	24144728	0
chr3R	24346601	24346849	0
chr3R	24346516	24346529	0
chr3R	24407438	24407714	0
chr3R	24423810	24423902	0
chr3R	24429874	24430013	0
chr3R	24434859	24434879	0
chr3R	24434740	24434843	0
chr3R	24434556	24434628	0
chr3R	24434188	24434432	0
chr3R	24521015	24521243	0
chr3R	24574167	24574184	0
chr3R	24650804	24650897	0
chr3R	24679994	24680157	0
chr3R	24696827	24697171	0
chr3R	24696537	24696760	0
chr3R	24729734	24729973	0
chr3R	24730234	24730257	0
chr3R	24884402	24884569	0
chr3R	24885221	24885260	0
chr3R	24944185	24944294	0
chr3R	24975527	24975590	0
chr3R	24990355	24990556	0
chr3R	25060292	25060549	0
chr3R	25078207	25078284	0
chr3R	25078157	25078188	0
chr3R	25316756	25316806	0
chr3R	25317335	25317385	0
chr3R	25317313	25317324	0
chr3R	25390364	25390399	0
chr3R	25390497	25390597	0
chr3R	25578680	25578744	0
chr3R	25640544	25640612	0
chr3R	25650959	25651151	0
chr3R	25680429	25680450	0
chr3R	25728606	25728810	0
chr3R	25728844	25728936	0
chr3R	25773879	25773905	0
chr3R	25776618	25776730	0
chr3R	25816396	25816458	0
chr3R	25819361	25819412	0
chr3R	25825302	25825373	0
chr3R	25841418	25841482	0
chr3R	25860059	25860183	0
chr3R	25860233	25860350	0
chr3R	25866668	25866686	0
chr3R	25873945	25873996	0
chr3R	25874118	25874264	0
chr3R	25880183	25880205	0
chr3R	25958752	25958839	0
chr3R	25978753	25978769	0
chr3R	25978745	25978789	0
chr3R	25998362	25998595	0
chr3R	26011240	26011350	0
chr3R	26067039	26067115	0
chr3R	26251430	26251498	0
chr3R	26304312	26304478	0
chr3R	26434239	26434344	0
chr3R	26435299	26435433	0
chr3R	26518424	26518478	0
chr3R	26519751	26519854	0
chr3R	26519315	26519596	0
chr3R	26569539	26569616	0
chr3R	26613850	26613975	0
chr3R	26615777	26615883	0
chr3R	26615509	26615681	0
chr3R	26651778	26652036	0
chr3R	26694432	26694581	0
chr3R	26753315	26753355	0
chr3R	26761570	26761661	0
chr3R	26789034	26789128	0
chr3R	26881495	26881730	0
chr3R	26916662	26916773	0
chr3R	26924616	26924703	0
chr3R	26952908	26952979	0
chr3R	27062244	27062490	0
chr3R	27420514	27420577	0
chr3R	27425856	27426012	0
chr3R	27560339	27560422	0
chr3R	27560449	27560552	0
chr3R	27560825	27560959	0
chr3R	27568072	27568112	0
chr3R	27589180	27589223	0
chr3R	27668014	27668077	0
chr2L	82686	82725	1
chr2L	104280	104325	1
chr2L	211097	211133	1
chr2L	274760	274823	1
chr2L	303321	303402	1
chr2L	303686	303817	1
chr2L	447919	448040	1
chr2L	448349	448464	1
chr2L	448596	448644	1
chr2L	448591	448640	1
chr2L	448349	448467	1
chr2L	458637	458717	1
chr2L	824142	824184	1
chr2L	834024	834032	1
chr2L	958047	958054	1
chr2L	1051574	1051607	1
chr2L	1083350	1083361	1
chr2L	1114663	1114862	1
chr2L	1151484	1151570	1
chr2L	1185621	1185662	1
chr2L	1706509	1706519	1
chr2L	1706764	1706803	1
chr2L	1856917	1857003	1
chr2L	1857924	1858000	1
chr2L	1858222	1858243	1
chr2L	2044113	2044175	1
chr2L	2151468	2151483	1
chr2L	2156472	2156571	1
chr2L	2157278	2157354	1
chr2L	2156754	2156811	1
chr2L	2215147	2215168	1
chr2L	2230313	2230400	1
chr2L	2231786	2231874	1
chr2L	2360311	2360373	1
chr2L	2408144	2408536	1
[truncated: 8,419 more rows]
