# Supplementary material for: Drosophila 3′ UTRs Are More Complex than Protein-Coding Sequences
Source: PLoS One. 2014 May 13;9(5):e97336. doi: 10.1371/journal.pone.0097336 (PMC4019593; doi:10.1371/journal.pone.0097336)
Supplement: File S2 — Positions of segments for the 16-class model of D. melanogaster versus D. yakuba alignment. (BED) [file pone.0097336.s014.bed]

track name=Segments.Dm3.MY.16class.bed description="Position of segments in 16 class segmentation of Dmel vs. Dyak alignment"
chr2L	411128	411256	0
chr2L	410611	410664	0
chr2L	823891	823939	0
chr2L	1725261	1725390	0
chr2L	1745224	1745279	0
chr2L	2360631	2360802	0
chr2L	2360457	2360554	0
chr2L	2422495	2422523	0
chr2L	2436755	2436767	0
chr2L	3066144	3066222	0
chr2L	3363102	3363162	0
chr2L	3547281	3547338	0
chr2L	3604779	3604951	0
chr2L	4909096	4909164	0
chr2L	5098405	5098440	0
chr2L	5332695	5332783	0
chr2L	5379696	5379708	0
chr2L	5436498	5436559	0
chr2L	5436438	5436467	0
chr2L	5435888	5435984	0
chr2L	5973616	5973677	0
chr2L	6263558	6263583	0
chr2L	6779273	6779366	0
chr2L	7207729	7208014	0
chr2L	8038245	8038352	0
chr2L	8995332	8995443	0
chr2L	9340763	9340896	0
chr2L	9717379	9717470	0
chr2L	9917315	9917423	0
chr2L	9961174	9961353	0
chr2L	9994772	9994889	0
chr2L	9994915	9994933	0
chr2L	10308278	10308332	0
chr2L	10392195	10392346	0
chr2L	10671242	10671380	0
chr2L	11110669	11110779	0
chr2L	11110669	11110779	0
chr2L	12036310	12036413	0
chr2L	12101130	12101243	0
chr2L	13328133	13328192	0
chr2L	13828148	13828247	0
chr2L	13899609	13899820	0
chr2L	13921101	13921224	0
chr2L	14875233	14875402	0
chr2L	15036765	15036883	0
chr2L	15254642	15254693	0
chr2L	15293377	15293425	0
chr2L	16048340	16048443	0
chr2L	16788510	16788569	0
chr2L	17439189	17439298	0
chr2L	18126463	18126850	0
chr2L	18767908	18768205	0
chr2L	19057660	19057753	0
chr2L	19079507	19079545	0
chr2L	19483121	19483158	0
chr2L	20848784	20848866	0
chr2R	2515258	2515429	0
chr2R	2514997	2515185	0
chr2R	3120484	3120606	0
chr2R	3468243	3468293	0
chr2R	3568434	3568457	0
chr2R	3689740	3689777	0
chr2R	3807716	3807730	0
chr2R	4568979	4569069	0
chr2R	4848035	4848062	0
chr2R	4933755	4933774	0
chr2R	5184173	5184295	0
chr2R	5184763	5185044	0
chr2R	5185778	5185869	0
chr2R	5475384	5475436	0
chr2R	5879446	5879648	0
chr2R	5995657	5995716	0
chr2R	6097381	6097596	0
chr2R	7114381	7114406	0
chr2R	7168569	7168668	0
chr2R	7535943	7536009	0
chr2R	7535393	7535457	0
chr2R	7782718	7782792	0
chr2R	7937336	7937387	0
chr2R	8162498	8162635	0
chr2R	8374313	8374383	0
chr2R	8466768	8466845	0
chr2R	8821991	8822115	0
chr2R	8853832	8853926	0
chr2R	8893276	8893318	0
chr2R	9047490	9047617	0
chr2R	9408886	9408957	0
chr2R	9750851	9750958	0
chr2R	10245826	10245901	0
chr2R	10252816	10252897	0
chr2R	10628006	10628050	0
chr2R	10799990	10800097	0
chr2R	11264384	11264439	0
chr2R	11402498	11402598	0
chr2R	11402900	11402976	0
chr2R	11405993	11406255	0
chr2R	11431924	11432026	0
chr2R	12069568	12069603	0
chr2R	12069667	12069949	0
chr2R	12228383	12228417	0
chr2R	12443380	12443409	0
chr2R	12443440	12443506	0
chr2R	12457309	12457483	0
chr2R	12551425	12551525	0
chr2R	12647242	12647397	0
chr2R	12675935	12676170	0
chr2R	12676326	12676485	0
chr2R	12903946	12904001	0
chr2R	13044134	13044220	0
chr2R	13295994	13296191	0
chr2R	13351945	13352032	0
chr2R	13407323	13407358	0
chr2R	14032478	14032551	0
chr2R	14177445	14177485	0
chr2R	14190755	14190817	0
chr2R	14190542	14190650	0
chr2R	14311652	14311668	0
chr2R	14312122	14312171	0
chr2R	14434547	14434587	0
chr2R	14505483	14505595	0
chr2R	14639842	14639924	0
chr2R	15021519	15021614	0
chr2R	15130891	15130908	0
chr2R	15167620	15167855	0
chr2R	15279843	15279896	0
chr2R	15359573	15359722	0
chr2R	15553279	15553528	0
chr2R	15719018	15719050	0
chr2R	16003610	16003685	0
chr2R	16450901	16450981	0
chr2R	16494219	16494278	0
chr2R	16533224	16533353	0
chr2R	16709377	16709403	0
chr2R	16893751	16893832	0
chr2R	16946567	16946668	0
chr2R	17132748	17132840	0
chr2R	17403945	17403955	0
chr2R	17403934	17403958	0
chr2R	18103898	18103950	0
chr2R	18103964	18103991	0
chr2R	18358883	18358984	0
chr2R	18559599	18559713	0
chr2R	18573682	18573920	0
chr2R	18823286	18823369	0
chr2R	18822999	18823262	0
chr2R	18822600	18822684	0
chr2R	18822172	18822489	0
chr2R	19159066	19159234	0
chr2R	19284400	19284434	0
chr2R	19541484	19541580	0
chr2R	19564581	19564616	0
chr2R	19564773	19564836	0
chr2R	19564960	19565181	0
chr2R	19565873	19566014	0
chr2R	19577912	19577983	0
chr2R	19592836	19592879	0
chr2R	19735721	19735905	0
chr2R	19735546	19735634	0
chr2R	19764301	19764394	0
chr2R	19817901	19817939	0
chr2R	19817702	19817893	0
chr2R	19817484	19817628	0
chr2R	20022780	20022827	0
chr2R	20101146	20101290	0
chr2R	20280425	20280525	0
chr2R	20319269	20319341	0
chr2R	20318918	20319009	0
chr2R	20411311	20411389	0
chr2R	20486706	20486816	0
chr2R	20560202	20560234	0
chr2R	20560118	20560157	0
chr2R	20785795	20785925	0
chr2R	20879031	20879150	0
chr3L	1250026	1250123	0
chr3L	1401464	1401502	0
chr3L	2258674	2258713	0
chr3L	2258758	2258803	0
chr3L	2485065	2485237	0
chr3L	2637068	2637232	0
chr3L	2640583	2640906	0
chr3L	2646500	2646554	0
chr3L	3168339	3168466	0
chr3L	3276049	3276126	0
chr3L	3298763	3298820	0
chr3L	3313013	3313112	0
chr3L	3860895	3861006	0
chr3L	3913641	3913770	0
chr3L	3946193	3946253	0
chr3L	4004964	4005114	0
chr3L	4005395	4005430	0
chr3L	4005484	4005731	0
chr3L	4038354	4038457	0
chr3L	4161870	4161909	0
chr3L	4212009	4212147	0
chr3L	4223248	4223389	0
chr3L	4222007	4222094	0
chr3L	4261371	4261483	0
chr3L	4368025	4368074	0
chr3L	4402910	4402966	0
chr3L	4606163	4606387	0
chr3L	4606003	4606126	0
chr3L	4629116	4629160	0
chr3L	5128535	5128671	0
chr3L	5793261	5793275	0
chr3L	6114619	6114805	0
chr3L	6145223	6145316	0
chr3L	6191668	6191754	0
chr3L	6723453	6723569	0
chr3L	6751903	6751979	0
chr3L	7509928	7510138	0
chr3L	7645110	7645191	0
chr3L	8320126	8320140	0
chr3L	8320143	8320155	0
chr3L	8331256	8331430	0
chr3L	8463871	8463943	0
chr3L	8505860	8505954	0
chr3L	8592044	8592150	0
chr3L	8791320	8791437	0
chr3L	8924013	8924141	0
chr3L	9445679	9445781	0
chr3L	9465080	9465202	0
chr3L	9678016	9678122	0
chr3L	9833632	9833641	0
chr3L	9888835	9888907	0
chr3L	10422908	10423147	0
chr3L	10461426	10461458	0
chr3L	11109333	11109466	0
chr3L	11169808	11169888	0
chr3L	11488196	11488292	0
chr3L	11622726	11622836	0
chr3L	12265484	12265556	0
chr3L	13110612	13110686	0
chr3L	13853802	13853855	0
chr3L	14963038	14963173	0
chr3L	14968947	14969003	0
chr3L	15131055	15131112	0
chr3L	15234327	15234562	0
chr3L	15235050	15235207	0
chr3L	15823696	15823778	0
chr3L	15963423	15963495	0
chr3L	16607114	16607248	0
chr3L	16670966	16671126	0
chr3L	17232029	17232209	0
chr3L	17361447	17361555	0
chr3L	17361423	17361444	0
chr3L	17420842	17420877	0
chr3L	17468773	17468853	0
chr3L	17518834	17518845	0
chr3L	17538713	17538773	0
chr3L	18109223	18109393	0
chr3L	18110016	18110238	0
chr3L	18988837	18989033	0
chr3L	18988547	18988587	0
chr3L	19825042	19825155	0
chr3L	20117537	20117557	0
chr3L	20383986	20384079	0
chr3L	22862484	22862504	0
chr3R	563361	563410	0
chr3R	909979	910084	0
chr3R	1392788	1392860	0
chr3R	1506766	1506861	0
chr3R	2651048	2651411	0
chr3R	3066410	3066443	0
chr3R	16941341	16941371	0
chr3R	16877793	16877931	0
chr3R	16751629	16751673	0
chr3R	16452513	16452551	0
chr3R	16378645	16378702	0
chr3R	16151283	16151340	0
chr3R	14500164	14500253	0
chr3R	14194302	14194523	0
chr3R	14079137	14079148	0
chr3R	13281999	13282070	0
chr3R	13281840	13281932	0
chr3R	12819832	12819950	0
chr3R	12815609	12815739	0
chr3R	12636638	12636775	0
chr3R	12276842	12276920	0
chr3R	12201087	12201149	0
chr3R	12186100	12186198	0
chr3R	12184172	12184189	0
chr3R	12165051	12165101	0
chr3R	12085238	12085306	0
chr3R	11785482	11785534	0
chr3R	11592008	11592131	0
chr3R	11247038	11247154	0
chr3R	11241493	11241648	0
chr3R	11196202	11196267	0
chr3R	11189988	11190163	0
chr3R	11189841	11189875	0
chr3R	11140239	11140360	0
chr3R	11027985	11028175	0
chr3R	10341278	10341349	0
chr3R	10144469	10144497	0
chr3R	10089142	10089257	0
chr3R	9767860	9767921	0
chr3R	9505084	9505124	0
chr3R	9483872	9484016	0
chr3R	9014958	9014976	0
chr3R	9014999	9015032	0
chr3R	8718614	8718814	0
chr3R	8455595	8455620	0
chr3R	7463860	7464019	0
chr3R	7409420	7409649	0
chr3R	7095768	7095920	0
chr3R	7031581	7031671	0
chr3R	6677998	6678120	0
chr3R	5952696	5952754	0
chr3R	5928895	5928954	0
chr3R	5825616	5826091	0
chr3R	5624023	5624181	0
chr3R	5622727	5622863	0
chr3R	5612605	5612729	0
chr3R	5595152	5595370	0
chr3R	5513220	5513356	0
chr3R	5517290	5517426	0
chr3R	5400970	5401016	0
chr3R	5383528	5383631	0
chr3R	5351278	5351468	0
chr3R	5285296	5285469	0
chr3R	5089619	5089753	0
chr3R	4888550	4888578	0
chr3R	4808723	4808735	0
chr3R	4777731	4777793	0
chr3R	4642469	4642491	0
chr3R	4579531	4579569	0
chr3R	4543786	4543877	0
chr3R	4545574	4545705	0
chr3R	4481435	4481506	0
chr3R	4167459	4167506	0
chr3R	17602765	17602889	0
chr3R	17676926	17676986	0
chr3R	17731662	17731998	0
chr3R	17903071	17903128	0
chr3R	17934998	17935107	0
chr3R	18129807	18129852	0
chr3R	18196508	18196749	0
chr3R	18251128	18251254	0
chr3R	18407750	18407844	0
chr3R	19013060	19013164	0
chr3R	19576562	19576601	0
chr3R	19807628	19807787	0
chr3R	19868163	19868259	0
chr3R	19869549	19869684	0
chr3R	19993662	19993872	0
chr3R	20024563	20024910	0
chr3R	20041916	20042089	0
chr3R	20040628	20040750	0
chr3R	20049408	20049463	0
chr3R	20654184	20654200	0
chr3R	20654141	20654170	0
chr3R	20662800	20662856	0
chr3R	20760468	20760525	0
chr3R	20760958	20761080	0
chr3R	20847136	20847193	0
chr3R	21479811	21479901	0
chr3R	21479637	21479765	0
chr3R	21479190	21479329	0
chr3R	21505098	21505197	0
chr3R	21615627	21615670	0
chr3R	22460305	22460374	0
chr3R	22474934	22475026	0
chr3R	22524933	22525007	0
chr3R	22736742	22736832	0
chr3R	22951310	22951363	0
chr3R	22998616	22998711	0
chr3R	23042780	23042857	0
chr3R	23053345	23053362	0
chr3R	23082933	23083001	0
chr3R	23464318	23464404	0
chr3R	23464464	23464526	0
chr3R	23572909	23573138	0
chr3R	24408506	24408741	0
chr3R	24574678	24574779	0
chr3R	24574556	24574613	0
chr3R	24574284	24574514	0
chr3R	24633904	24634025	0
chr3R	24730261	24730392	0
chr3R	24885522	24885670	0
chr3R	24885418	24885507	0
chr3R	25047456	25047551	0
chr3R	25566645	25566665	0
chr3R	25597437	25597541	0
chr3R	26011445	26011562	0
chr3R	26211383	26211704	0
chr3R	26251544	26251700	0
chr3R	26271851	26271920	0
chr3R	26381730	26381853	0
chr3R	26410065	26410118	0
chr3R	26409946	26409960	0
chr3R	26434877	26434962	0
chr3R	26435449	26435649	0
chr3R	26519532	26519547	0
chr3R	26679768	26679821	0
chr3R	26700360	26700402	0
chr3R	26882018	26882093	0
chr3R	27030272	27030292	0
chr3R	27042697	27042805	0
chr3R	27332250	27332312	0
chr3R	27426392	27426673	0
chr3R	27426154	27426322	0
chr2L	293547	293616	1
chr2L	447827	447951	1
chr2L	476739	476845	1
chr2L	476666	476681	1
chr2L	476630	476659	1
chr2L	831957	832120	1
chr2L	832287	832696	1
chr2L	832784	832907	1
chr2L	834185	834303	1
chr2L	834058	834097	1
chr2L	861726	861749	1
chr2L	957565	957676	1
chr2L	1018175	1018249	1
chr2L	1051405	1051474	1
chr2L	1051113	1051214	1
chr2L	1083000	1083165	1
chr2L	1083189	1083284	1
chr2L	1083204	1083245	1
chr2L	1115496	1115557	1
chr2L	1115203	1115272	1
chr2L	1196590	1196664	1
chr2L	1856994	1857164	1
chr2L	1858057	1858090	1
chr2L	2043207	2043223	1
chr2L	2043786	2043894	1
chr2L	2044191	2044227	1
chr2L	2047579	2047625	1
chr2L	2155002	2155039	1
chr2L	2156566	2156637	1
chr2L	2190162	2190199	1
chr2L	2210041	2210106	1
chr2L	2220548	2220608	1
chr2L	2230482	2230540	1
chr2L	2407707	2407744	1
chr2L	2407879	2408200	1
chr2L	2408228	2408376	1
chr2L	2408531	2408564	1
chr2L	2409811	2409876	1
chr2L	2409922	2409945	1
chr2L	2409952	2409971	1
chr2L	2436143	2436233	1
chr2L	2436608	2436726	1
chr2L	2498326	2498420	1
chr2L	2739577	2739602	1
chr2L	2739608	2739707	1
chr2L	2746888	2746929	1
chr2L	2782506	2782777	1
chr2L	2781643	2781694	1
chr2L	2781357	2781451	1
chr2L	2781112	2781127	1
chr2L	2867746	2867759	1
chr2L	2869054	2869115	1
chr2L	2964650	2964714	1
chr2L	2989512	2989698	1
chr2L	3015550	3015587	1
chr2L	3015616	3015628	1
chr2L	3168520	3168535	1
chr2L	3335292	3335462	1
chr2L	3378557	3378570	1
chr2L	3475056	3475130	1
chr2L	3479434	3479572	1
chr2L	3517014	3517104	1
chr2L	3546797	3547022	1
chr2L	3578191	3578235	1
chr2L	3604530	3604563	1
chr2L	3622362	3622436	1
chr2L	3622262	3622272	1
chr2L	3622220	3622254	1
chr2L	3806358	3806504	1
chr2L	3806756	3806819	1
chr2L	3839000	3839086	1
chr2L	4344743	4344778	1
chr2L	4344870	4344965	1
chr2L	4380305	4380362	1
chr2L	4380379	4380565	1
chr2L	4380578	4380598	1
chr2L	4392791	4392843	1
chr2L	4399923	4400025	1
chr2L	4442955	4443060	1
chr2L	4720945	4721205	1
chr2L	4835606	4835738	1
chr2L	4903554	4903584	1
chr2L	5036786	5036855	1
chr2L	5036966	5037001	1
chr2L	5047922	5047970	1
chr2L	5098487	5098596	1
chr2L	5272106	5272166	1
chr2L	5317104	5317171	1
chr2L	5316799	5316893	1
chr2L	5525724	5525796	1
chr2L	5530628	5530661	1
chr2L	5537380	5537417	1
chr2L	5733962	5734050	1
chr2L	5769119	5769255	1
chr2L	5768924	5769028	1
chr2L	5938427	5938524	1
chr2L	5947907	5948009	1
chr2L	5988184	5988294	1
chr2L	5990509	5990630	1
chr2L	6002191	6002314	1
chr2L	6053370	6053399	1
chr2L	6096750	6096764	1
chr2L	6209249	6209322	1
chr2L	6209339	6209385	1
chr2L	6345888	6346156	1
chr2L	6370154	6370185	1
chr2L	6378710	6378777	1
chr2L	6564474	6564604	1
chr2L	6568420	6568484	1
chr2L	6616543	6616659	1
chr2L	6731156	6731201	1
chr2L	6838414	6838458	1
chr2L	6914785	6914907	1
chr2L	6914555	6914779	1
chr2L	6925538	6925590	1
chr2L	6925724	6925811	1
chr2L	6945650	6945708	1
chr2L	7030882	7030908	1
chr2L	7062094	7062182	1
chr2L	7195359	7195403	1
chr2L	7205600	7205825	1
chr2L	7315241	7315296	1
chr2L	7352311	7352371	1
chr2L	7473258	7473355	1
chr2L	7743912	7743972	1
chr2L	7743735	7743806	1
chr2L	7774464	7774558	1
chr2L	7786675	7786898	1
chr2L	7820515	7820691	1
chr2L	7831829	7832021	1
chr2L	7846132	7846246	1
chr2L	7845133	7845285	1
chr2L	7858130	7858361	1
chr2L	8053821	8053914	1
chr2L	8074175	8074235	1
chr2L	8117429	8117462	1
chr2L	8133732	8133761	1
chr2L	8155155	8155356	1
chr2L	8155372	8155491	1
chr2L	8200423	8200595	1
chr2L	8200791	8200854	1
chr2L	8200497	8200592	1
chr2L	8218096	8218284	1
chr2L	8306730	8306781	1
chr2L	8322385	8322452	1
chr2L	8369790	8369817	1
chr2L	8388478	8388496	1
chr2L	8388516	8388566	1
chr2L	8407925	8408032	1
chr2L	8412679	8412732	1
chr2L	8431437	8431477	1
chr2L	8828852	8829196	1
chr2L	9052478	9052553	1
chr2L	9340950	9341089	1
chr2L	9520204	9520332	1
chr2L	9538805	9539161	1
chr2L	9542224	9542295	1
chr2L	9550850	9550884	1
chr2L	9549104	9549308	1
chr2L	9579777	9579955	1
chr2L	9591548	9591588	1
chr2L	9616008	9616044	1
chr2L	9717093	9717198	1
chr2L	9716941	9716960	1
chr2L	9716588	9716787	1
chr2L	9715576	9715803	1
chr2L	9715482	9715562	1
chr2L	9715446	9715454	1
chr2L	9714867	9714935	1
chr2L	9714499	9714583	1
chr2L	9713582	9713723	1
chr2L	9713159	9713231	1
chr2L	9737263	9737274	1
chr2L	9762143	9762177	1
chr2L	9903553	9903627	1
chr2L	9934923	9935062	1
chr2L	9952443	9952551	1
chr2L	9959809	9959998	1
chr2L	9968422	9968463	1
chr2L	10262775	10262814	1
chr2L	10262706	10262748	1
chr2L	10379644	10379668	1
chr2L	10379686	10379838	1
chr2L	10392492	10392516	1
chr2L	10429939	10429947	1
chr2L	10489913	10489946	1
chr2L	10740624	10740663	1
chr2L	10744844	10744852	1
chr2L	10772736	10772808	1
chr2L	11083484	11083542	1
chr2L	11090490	11090512	1
chr2L	11095591	11095686	1
chr2L	11101849	11101937	1
chr2L	11101694	11101817	1
chr2L	11101590	11101604	1
chr2L	11135893	11135996	1
chr2L	11373235	11373367	1
chr2L	11796462	11796548	1
chr2L	11810778	11810887	1
chr2L	11853719	11853893	1
chr2L	12001172	12001240	1
chr2L	12045544	12045622	1
chr2L	12095052	12095139	1
chr2L	12095218	12095241	1
chr2L	12169428	12169458	1
chr2L	12508303	12508413	1
chr2L	12744255	12744436	1
chr2L	12978138	12978235	1
chr2L	13001106	13001360	1
chr2L	13000778	13000984	1
chr2L	13023074	13023163	1
chr2L	13163380	13163434	1
chr2L	13170180	13170296	1
chr2L	13180824	13180909	1
chr2L	13216829	13216845	1
chr2L	13276986	13277105	1
chr2L	13301215	13301272	1
chr2L	13394318	13394411	1
chr2L	13669780	13669815	1
chr2L	13782209	13782247	1
chr2L	13799480	13799538	1
chr2L	13899447	13899528	1
chr2L	13921717	13921823	1
chr2L	13921538	13921598	1
chr2L	13920871	13920992	1
chr2L	13932781	13932819	1
chr2L	14345352	14345406	1
chr2L	14345521	14345653	1
chr2L	14390979	14391137	1
chr2L	14390868	14390928	1
chr2L	14493301	14493407	1
chr2L	14870628	14870686	1
chr2L	15033319	15033416	1
chr2L	15034128	15034267	1
chr2L	15034310	15034364	1
chr2L	15096494	15096539	1
chr2L	15254215	15254400	1
chr2L	15254175	15254187	1
chr2L	15253417	15253527	1
chr2L	15335809	15335902	1
chr2L	15981200	15981345	1
chr2L	16039531	16039592	1
chr2L	16296155	16296219	1
chr2L	16467291	16467356	1
chr2L	16788282	16788354	1
chr2L	16815805	16815881	1
chr2L	16832142	16832191	1
chr2L	16916593	16916614	1
chr2L	16916740	16916787	1
chr2L	16993222	16993312	1
chr2L	18129606	18129631	1
chr2L	18181767	18181986	1
chr2L	18442517	18442593	1
chr2L	18473251	18473307	1
chr2L	18661444	18661583	1
chr2L	18706428	18706531	1
chr2L	18826252	18826277	1
chr2L	18860278	18860349	1
chr2L	19058413	19058662	1
chr2L	19079647	19079745	1
chr2L	19122255	19122395	1
chr2L	19208291	19208434	1
chr2L	19466895	19466978	1
chr2L	20685027	20685038	1
chr2L	20730914	20730965	1
chr2L	21257937	21258023	1
chr2L	21836226	21836263	1
chr2R	1592629	1592717	1
chr2R	1818640	1818719	1
chr2R	1968701	1968966	1
chr2R	2514277	2514381	1
chr2R	2514062	2514073	1
chr2R	2642774	2642821	1
chr2R	2725827	2725847	1
chr2R	2725791	2725798	1
chr2R	2750192	2750206	1
chr2R	2809055	2809088	1
chr2R	3014807	3015010	1
chr2R	3160576	3160632	1
chr2R	3370561	3370642	1
chr2R	3423252	3423387	1
chr2R	3675279	3675294	1
chr2R	3697228	3697402	1
chr2R	3697479	3697550	1
chr2R	3853731	3853863	1
chr2R	3861724	3861835	1
chr2R	3897996	3898049	1
chr2R	3962531	3962542	1
chr2R	4127462	4127550	1
chr2R	4511013	4511180	1
chr2R	4512404	4512411	1
chr2R	4552582	4552664	1
chr2R	4605947	4605971	1
chr2R	4605916	4605945	1
chr2R	4616386	4616486	1
chr2R	4646882	4646923	1
chr2R	4775477	4775510	1
chr2R	4805448	4805602	1
chr2R	4805448	4805601	1
chr2R	4848158	4848246	1
chr2R	4933620	4933673	1
chr2R	4933463	4933498	1
chr2R	4933020	4933030	1
chr2R	4932925	4933013	1
chr2R	4932684	4932803	1
chr2R	4980391	4980403	1
chr2R	4993802	4994015	1
chr2R	5115457	5115489	1
chr2R	5157055	5157210	1
chr2R	5365139	5365248	1
chr2R	5455276	5455361	1
chr2R	5454547	5454759	1
chr2R	5454149	5454163	1
chr2R	5602656	5602911	1
chr2R	5715798	5715864	1
chr2R	5764060	5764190	1
chr2R	5763888	5764032	1
chr2R	5771183	5771194	1
chr2R	5770843	5770911	1
chr2R	5833360	5833460	1
chr2R	5858042	5858142	1
chr2R	6242321	6242423	1
chr2R	6369255	6369352	1
chr2R	6621036	6621067	1
chr2R	6703200	6703247	1
chr2R	6727274	6727325	1
chr2R	7139270	7139316	1
chr2R	7168036	7168098	1
chr2R	7168182	7168417	1
chr2R	7168183	7168417	1
chr2R	7168056	7168093	1
chr2R	7173250	7173443	1
chr2R	7177210	7177272	1
chr2R	7193040	7193061	1
chr2R	7193020	7193074	1
chr2R	7257889	7257914	1
chr2R	7257846	7257872	1
chr2R	7257813	7257826	1
chr2R	7466413	7466785	1
chr2R	7507453	7507491	1
chr2R	7561960	7561993	1
chr2R	7680293	7680462	1
chr2R	7680716	7680860	1
chr2R	7680956	7680974	1
chr2R	7729612	7729732	1
chr2R	7739261	7739352	1
chr2R	7739532	7739640	1
chr2R	7788741	7788856	1
chr2R	7910807	7910884	1
chr2R	7920531	7920617	1
chr2R	7936774	7936826	1
chr2R	7937210	7937303	1
chr2R	7937407	7937510	1
chr2R	7950116	7950181	1
chr2R	8033655	8033701	1
chr2R	8064990	8065044	1
chr2R	8161672	8161757	1
chr2R	8162710	8162740	1
chr2R	8277348	8277487	1
chr2R	8292301	8292336	1
chr2R	8302589	8302613	1
chr2R	8352499	8352640	1
chr2R	8391736	8391803	1
chr2R	8451032	8451173	1
chr2R	8498780	8498836	1
chr2R	8499148	8499235	1
chr2R	8499237	8499392	1
chr2R	8506760	8506844	1
chr2R	8507907	8508106	1
chr2R	8509017	8509059	1
chr2R	8523074	8523123	1
chr2R	8547443	8547509	1
chr2R	8547133	8547347	1
chr2R	8758693	8758780	1
chr2R	8821906	8821971	1
chr2R	8893440	8893585	1
chr2R	8894262	8894299	1
chr2R	8944611	8944740	1
chr2R	9050616	9050685	1
chr2R	9063719	9063835	1
chr2R	9153291	9153350	1
chr2R	9427254	9427265	1
chr2R	9427180	9427200	1
chr2R	9579382	9579406	1
chr2R	9706041	9706297	1
chr2R	9706406	9706459	1
chr2R	9730424	9730465	1
chr2R	9729871	9729920	1
chr2R	10140593	10140693	1
chr2R	10146220	10146254	1
chr2R	10148308	10148418	1
chr2R	10149079	10149256	1
chr2R	10156297	10156315	1
chr2R	10301245	10301278	1
chr2R	10384454	10384647	1
chr2R	10399121	10399187	1
chr2R	10399625	10399727	1
chr2R	10399928	10399940	1
chr2R	10506827	10506963	1
chr2R	10628448	10628648	1
chr2R	10660681	10660815	1
chr2R	10827199	10827325	1
chr2R	10827499	10827512	1
chr2R	10827516	10827543	1
chr2R	10875195	10875306	1
chr2R	11031158	11031658	1
chr2R	11031775	11031881	1
chr2R	11111332	11111496	1
chr2R	11145279	11145300	1
chr2R	11157490	11157617	1
chr2R	11157011	11157040	1
chr2R	11212153	11212199	1
chr2R	11254904	11255350	1
chr2R	11274087	11274217	1
chr2R	11275061	11275124	1
chr2R	11359992	11360037	1
chr2R	11402842	11402881	1
chr2R	11405777	11405949	1
chr2R	11405058	11405133	1
chr2R	11404666	11404903	1
chr2R	11404199	11404371	1
chr2R	11403909	11404054	1
chr2R	11403683	11403800	1
chr2R	11431836	11431920	1
chr2R	11431823	11431913	1
chr2R	11450297	11450323	1
chr2R	11549242	11549423	1
chr2R	11648789	11648984	1
chr2R	11649124	11649395	1
chr2R	11740780	11740862	1
chr2R	11877363	11877414	1
chr2R	11880962	11880999	1
chr2R	11880965	11880998	1
chr2R	11933134	11933205	1
chr2R	11970695	11970772	1
chr2R	11970575	11970655	1
chr2R	11969862	11969933	1
chr2R	11993831	11994027	1
chr2R	11994349	11994402	1
chr2R	11995863	11996065	1
chr2R	11995680	11995731	1
chr2R	11995208	11995537	1
chr2R	11995000	11995089	1
chr2R	12080744	12080869	1
chr2R	12085022	12085091	1
chr2R	12102738	12102967	1
chr2R	12102551	12102601	1
chr2R	12184609	12184735	1
chr2R	12215402	12215614	1
chr2R	12228578	12228658	1
chr2R	12506527	12506551	1
chr2R	12515728	12515936	1
chr2R	12515636	12515711	1
chr2R	12514389	12514466	1
chr2R	12514178	12514191	1
chr2R	12514111	12514176	1
chr2R	12513753	12513827	1
chr2R	12551695	12551741	1
chr2R	12660423	12660496	1
chr2R	12751502	12751607	1
chr2R	12751174	12751271	1
chr2R	12762783	12762826	1
chr2R	12844644	12844736	1
chr2R	12895771	12895958	1
chr2R	12895447	12895474	1
chr2R	12904121	12904343	1
chr2R	12931879	12931957	1
chr2R	12976106	12976161	1
chr2R	13044063	13044110	1
chr2R	13292317	13292401	1
chr2R	13295793	13295837	1
chr2R	13302026	13302076	1
chr2R	13301780	13301968	1
chr2R	13301636	13301749	1
chr2R	13352332	13352511	1
chr2R	13352937	13352966	1
chr2R	13360592	13360792	1
chr2R	13360921	13360990	1
chr2R	13407731	13407750	1
chr2R	13443170	13443233	1
chr2R	13473989	13474041	1
chr2R	13490871	13490898	1
chr2R	13560933	13561019	1
chr2R	13615998	13616017	1
chr2R	13616075	13616117	1
chr2R	13622267	13622326	1
chr2R	13655315	13655349	1
chr2R	13685334	13685442	1
chr2R	14006861	14006967	1
chr2R	14006652	14006800	1
chr2R	14005741	14006025	1
chr2R	14005545	14005690	1
chr2R	14036902	14036915	1
chr2R	14062851	14062868	1
chr2R	14095940	14095979	1
chr2R	14163140	14163213	1
chr2R	14307140	14307192	1
chr2R	14311470	14311495	1
chr2R	14332779	14332883	1
chr2R	14412360	14412456	1
chr2R	14422258	14422338	1
chr2R	14435025	14435051	1
chr2R	14435097	14435290	1
chr2R	14435472	14435611	1
chr2R	14575861	14575938	1
chr2R	14592368	14592396	1
chr2R	14640115	14640146	1
chr2R	14661720	14661777	1
chr2R	14709982	14710055	1
chr2R	14724349	14724666	1
chr2R	14896376	14896443	1
chr2R	14911052	14911085	1
chr2R	14909931	14910141	1
chr2R	15168247	15168458	1
chr2R	15200001	15200078	1
chr2R	15330976	15331012	1
chr2R	15359783	15359809	1
chr2R	15359968	15360035	1
chr2R	15391681	15391737	1
chr2R	15551959	15551977	1
chr2R	15551784	15551847	1
chr2R	15553125	15553187	1
chr2R	15560446	15560502	1
chr2R	15560689	15560767	1
chr2R	15718814	15718823	1
chr2R	15719094	15719250	1
chr2R	15719544	15719717	1
chr2R	15719756	15720189	1
chr2R	15752771	15752825	1
chr2R	16135666	16135747	1
chr2R	16169615	16169622	1
chr2R	16516150	16516290	1
chr2R	16715295	16715336	1
chr2R	16771712	16771823	1
chr2R	16771435	16771535	1
chr2R	16833598	16833697	1
chr2R	16860591	16860634	1
chr2R	17010884	17010943	1
chr2R	17010947	17010965	1
chr2R	17404011	17404218	1
chr2R	17404009	17404218	1
chr2R	17495989	17496100	1
chr2R	17502511	17502581	1
chr2R	17502310	17502356	1
chr2R	17525772	17525838	1
chr2R	17603998	17604150	1
chr2R	17863503	17863594	1
chr2R	17965574	17965697	1
chr2R	17965812	17965845	1
chr2R	18076966	18077024	1
chr2R	18104148	18104211	1
chr2R	18104316	18104469	1
chr2R	18220096	18220186	1
chr2R	18280833	18280993	1
chr2R	18281312	18281367	1
chr2R	18305212	18305228	1
chr2R	18507079	18507205	1
chr2R	18507786	18507927	1
chr2R	18532459	18532581	1
chr2R	18559532	18559583	1
chr2R	18559743	18559886	1
chr2R	18560223	18560284	1
chr2R	18560458	18560619	1
chr2R	18573217	18573350	1
chr2R	18581961	18581997	1
chr2R	18581503	18581557	1
chr2R	18581296	18581392	1
chr2R	18580818	18580850	1
chr2R	18757876	18757971	1
chr2R	18768001	18768160	1
chr2R	18804106	18804124	1
chr2R	18881717	18881896	1
chr2R	18935684	18935841	1
chr2R	19051884	19051902	1
chr2R	19051384	19051517	1
chr2R	19273395	19273416	1
chr2R	19309092	19309160	1
chr2R	19432380	19432464	1
chr2R	19541695	19541795	1
chr2R	19541800	19541868	1
chr2R	19542075	19542167	1
chr2R	19587022	19587141	1
chr2R	19690264	19690347	1
chr2R	19750525	19750547	1
chr2R	19764705	19764754	1
chr2R	19932041	19932125	1
chr2R	19946803	19946967	1
chr2R	19948931	19948947	1
chr2R	20010379	20010399	1
chr2R	20015275	20015330	1
chr2R	20015015	20015124	1
chr2R	20089546	20089581	1
chr2R	20102038	20102091	1
chr2R	20101815	20101890	1
chr2R	20101672	20101754	1
chr2R	20101069	20101122	1
chr2R	20142016	20142288	1
chr2R	20177811	20177855	1
chr2R	20268147	20268253	1
chr2R	20266855	20266877	1
chr2R	20266836	20266845	1
chr2R	20266721	20266823	1
chr2R	20266601	20266659	1
chr2R	20266273	20266390	1
chr2R	20489192	20489250	1
chr2R	20492082	20492170	1
chr2R	20496234	20496243	1
chr2R	20643657	20643737	1
chr2R	20644256	20644283	1
chr2R	20773945	20774053	1
chr2R	20806287	20806441	1
chr2R	20807135	20807144	1
chr2R	20807183	20807491	1
chr2R	20786923	20786990	1
chr2R	20827165	20827205	1
chr2R	20828303	20828346	1
chr2R	20848125	20848146	1
chr2R	20848039	20848103	1
chr3L	157838	157860	1
chr3L	188307	188348	1
chr3L	224938	225014	1
chr3L	225343	225373	1
chr3L	366971	366998	1
chr3L	575152	575284	1
chr3L	575357	575598	1
chr3L	583787	583803	1
chr3L	752970	753110	1
chr3L	753133	753147	1
chr3L	870623	870723	1
chr3L	892208	892286	1
chr3L	892457	892521	1
chr3L	892730	892777	1
chr3L	877399	877640	1
chr3L	877334	877393	1
chr3L	911484	911560	1
chr3L	991567	991770	1
chr3L	992035	992089	1
chr3L	992276	992308	1
chr3L	997859	997927	1
chr3L	997684	997730	1
chr3L	997545	997660	1
chr3L	997533	997542	1
chr3L	996853	997044	1
chr3L	996618	996662	1
chr3L	996411	996456	1
chr3L	996342	996392	1
chr3L	1301154	1301207	1
chr3L	1467418	1467577	1
chr3L	1467607	1467751	1
chr3L	1491565	1491638	1
chr3L	1491409	1491499	1
chr3L	1535474	1535560	1
chr3L	1544155	1544194	1
chr3L	1600046	1600138	1
chr3L	1600152	1600172	1
chr3L	1626241	1626388	1
chr3L	1625949	1626049	1
chr3L	1667217	1667303	1
chr3L	1858388	1858471	1
chr3L	1887376	1887462	1
chr3L	1933727	1933870	1
chr3L	2197930	2198049	1
chr3L	2277985	2277995	1
chr3L	2490954	2491019	1
chr3L	2556177	2556444	1
chr3L	2555896	2556043	1
chr3L	2601462	2601611	1
chr3L	2641023	2641092	1
chr3L	2641308	2641424	1
chr3L	2641476	2641495	1
chr3L	2641013	2641093	1
chr3L	2641308	2641426	1
chr3L	2641465	2641495	1
chr3L	2642290	2642353	1
chr3L	2672509	2672636	1
chr3L	2671751	2671813	1
chr3L	2671037	2671197	1
chr3L	2670608	2670708	1
chr3L	2785686	2785711	1
chr3L	3011106	3011192	1
chr3L	3024285	3024326	1
chr3L	3051573	3051650	1
chr3L	3091524	3091596	1
chr3L	3091208	3091505	1
chr3L	3184768	3184851	1
chr3L	3184863	3184971	1
chr3L	3196677	3196810	1
chr3L	3197891	3198073	1
chr3L	3211158	3211333	1
chr3L	3211154	3211316	1
chr3L	3236989	3237107	1
chr3L	3313368	3313412	1
chr3L	3322097	3322252	1
chr3L	3322096	3322255	1
chr3L	3402039	3402187	1
chr3L	3511063	3511097	1
chr3L	3620448	3620468	1
chr3L	3818000	3818247	1
chr3L	3839724	3839809	1
chr3L	3861169	3861207	1
chr3L	3861311	3861405	1
chr3L	3936642	3937004	1
chr3L	3958449	3958462	1
chr3L	3958180	3958395	1
chr3L	3957884	3957910	1
chr3L	3956955	3956979	1
chr3L	3988183	3988382	1
chr3L	4038107	4038227	1
chr3L	4037606	4037691	1
chr3L	4074976	4075204	1
chr3L	4091348	4091486	1
chr3L	4106917	4106962	1
chr3L	4124725	4124847	1
chr3L	4124535	4124627	1
chr3L	4124326	4124470	1
chr3L	4173696	4173739	1
chr3L	4246919	4246943	1
chr3L	4261595	4261610	1
chr3L	4277456	4277536	1
chr3L	4281405	4281507	1
chr3L	4320950	4321093	1
chr3L	4369016	4369070	1
chr3L	4368515	4368818	1
chr3L	4405284	4405321	1
chr3L	4938773	4939215	1
chr3L	5137408	5137454	1
chr3L	5147717	5147822	1
chr3L	5355448	5355498	1
chr3L	5356659	5356758	1
chr3L	5552877	5553058	1
chr3L	5559032	5559071	1
chr3L	5594257	5594321	1
chr3L	5650284	5650352	1
chr3L	5783616	5783630	1
chr3L	5805212	5805282	1
chr3L	5960792	5960874	1
chr3L	6018779	6018927	1
chr3L	6113078	6113179	1
chr3L	6113266	6113318	1
chr3L	6113892	6113935	1
chr3L	6114011	6114024	1
chr3L	6114033	6114055	1
chr3L	6114108	6114171	1
chr3L	6114195	6114261	1
chr3L	6682972	6683048	1
chr3L	6707898	6707938	1
chr3L	6707535	6707722	1
chr3L	6943011	6943138	1
chr3L	6966155	6966420	1
chr3L	7261767	7261912	1
chr3L	7365738	7365794	1
chr3L	7366190	7366222	1
chr3L	7510270	7510297	1
chr3L	7520764	7520956	1
chr3L	7530867	7531000	1
chr3L	7531221	7531270	1
chr3L	7771332	7771489	1
chr3L	7771286	7771320	1
chr3L	8080993	8081049	1
chr3L	8080758	8080804	1
chr3L	8106825	8106845	1
chr3L	8106719	8106777	1
chr3L	8135254	8135325	1
chr3L	8154026	8154113	1
chr3L	8169316	8169410	1
chr3L	8183100	8183155	1
chr3L	8291617	8291741	1
chr3L	8303896	8304078	1
chr3L	8331462	8331537	1
chr3L	8427238	8427522	1
chr3L	8464344	8464541	1
chr3L	8510895	8510959	1
chr3L	8530280	8530651	1
chr3L	8615057	8615118	1
chr3L	8624638	8624718	1
chr3L	8636546	8636607	1
chr3L	8640391	8640530	1
chr3L	8924265	8924383	1
chr3L	8975596	8975678	1
chr3L	8995551	8995597	1
chr3L	9000129	9000231	1
chr3L	9063164	9063360	1
chr3L	9137872	9137945	1
chr3L	9138127	9138170	1
chr3L	9196253	9196343	1
chr3L	9406634	9406657	1
chr3L	9407159	9407247	1
chr3L	9478890	9478906	1
chr3L	9478910	9478936	1
chr3L	9479097	9479306	1
chr3L	9616523	9616714	1
chr3L	9702542	9702649	1
chr3L	9722551	9722558	1
chr3L	9778624	9778701	1
chr3L	9778710	9778868	1
chr3L	9778924	9778942	1
chr3L	9779111	9779119	1
chr3L	9779137	9779245	1
chr3L	9801563	9801726	1
chr3L	9828016	9828103	1
chr3L	9833169	9833280	1
chr3L	9832390	9832425	1
chr3L	9885603	9885614	1
chr3L	10142033	10142208	1
chr3L	10141626	10141777	1
chr3L	10656029	10656068	1
chr3L	10685511	10685596	1
chr3L	10809021	10809056	1
chr3L	10867603	10867634	1
chr3L	10867653	10867736	1
chr3L	10888011	10888032	1
chr3L	10887939	10887987	1
chr3L	11066745	11066809	1
chr3L	11160143	11160250	1
chr3L	11160103	11160116	1
chr3L	11169262	11169299	1
chr3L	11170596	11170625	1
chr3L	11199758	11199797	1
chr3L	11206908	11206978	1
chr3L	11207009	11207076	1
chr3L	11247823	11248034	1
chr3L	11488322	11488594	1
chr3L	11488634	11488962	1
chr3L	11526053	11526104	1
chr3L	11525341	11525410	1
chr3L	11643784	11643968	1
chr3L	11693701	11693773	1
chr3L	11729308	11729423	1
chr3L	11729170	11729232	1
chr3L	11728774	11728953	1
chr3L	11727699	11727764	1
chr3L	11791517	11791654	1
chr3L	11843994	11844060	1
chr3L	12262756	12262792	1
chr3L	12265112	12265195	1
chr3L	12274134	12274239	1
chr3L	12498285	12498356	1
chr3L	12498729	12498819	1
chr3L	12702265	12702352	1
chr3L	12702504	12702689	1
chr3L	12778309	12778389	1
chr3L	13110738	13110907	1
chr3L	13240014	13240129	1
chr3L	13389747	13389838	1
chr3L	13389509	13389581	1
chr3L	13458371	13458428	1
chr3L	13458523	13458533	1
chr3L	13476812	13477085	1
chr3L	13502964	13503126	1
chr3L	13503401	13503481	1
chr3L	13508960	13508986	1
chr3L	13509221	13509287	1
chr3L	13509330	13509343	1
chr3L	13927581	13927630	1
chr3L	13955094	13955161	1
chr3L	13992815	13992890	1
chr3L	14063288	14063385	1
chr3L	14169139	14169271	1
chr3L	14621043	14621122	1
chr3L	14769639	14769859	1
chr3L	14963195	14963244	1
chr3L	14963255	14963307	1
chr3L	14994869	14994894	1
chr3L	15059587	15059716	1
chr3L	15131187	15131244	1
chr3L	15155479	15155552	1
chr3L	15233579	15233738	1
chr3L	15233780	15233880	1
chr3L	15234689	15234727	1
chr3L	15235281	15235325	1
chr3L	15600717	15600869	1
chr3L	15690837	15690939	1
chr3L	15715624	15715689	1
chr3L	15951088	15951150	1
chr3L	15951167	15951234	1
chr3L	16024893	16025113	1
chr3L	16025366	16025460	1
chr3L	16035369	16035428	1
chr3L	16088327	16088443	1
chr3L	16133521	16133556	1
chr3L	16287869	16287896	1
chr3L	16397930	16398215	1
chr3L	16397262	16397444	1
chr3L	16463747	16463846	1
chr3L	16569194	16569214	1
chr3L	16582933	16583011	1
chr3L	16606436	16606448	1
chr3L	16615523	16615607	1
chr3L	16670355	16670454	1
chr3L	16778261	16778287	1
chr3L	16802879	16803038	1
chr3L	16851439	16851492	1
chr3L	16851654	16851835	1
chr3L	16988364	16988431	1
chr3L	17041343	17041380	1
chr3L	17047610	17047634	1
chr3L	17047817	17047853	1
chr3L	17338184	17338222	1
chr3L	17354795	17354855	1
chr3L	17361314	17361354	1
chr3L	17415093	17415142	1
chr3L	17505033	17505126	1
chr3L	17508862	17508917	1
chr3L	17519988	17520057	1
chr3L	17519713	17519944	1
chr3L	17519599	17519681	1
chr3L	17654768	17654799	1
chr3L	17837282	17837352	1
chr3L	17837085	17837164	1
chr3L	17836913	17836979	1
chr3L	17842267	17842480	1
chr3L	18109818	18109923	1
chr3L	18110720	18110779	1
chr3L	18161968	18162123	1
chr3L	18161310	18161420	1
chr4	472041	472155	1
chr3L	18296662	18296750	1
chr3L	18432445	18432576	1
chr3L	18659453	18659503	1
chr3L	18659547	18659609	1
chr3L	18660176	18660234	1
chr3L	18661890	18662120	1
chr3L	19477092	19477139	1
chr3L	19596824	19596852	1
chr3L	19596882	19596901	1
chr3L	19618530	19618586	1
chr3L	19617850	19617935	1
chr3L	19683201	19683309	1
chr3L	19708241	19708253	1
chr3L	19739660	19739667	1
chr3L	19744524	19744556	1
chr3L	19875506	19875539	1
chr3L	19948014	19948083	1
chr3L	20053612	20053703	1
chr3L	20182730	20182750	1
chr3L	20182753	20182803	1
chr3L	20226785	20226808	1
chr3L	20297563	20297675	1
chr3L	20375395	20375438	1
chr3L	20462610	20462644	1
chr3L	20590954	20591202	1
chr3L	20773977	20774070	1
chr3L	20806067	20806199	1
chr3L	21429897	21430007	1
chr3L	21505055	21505079	1
chr3L	21606055	21606101	1
chr3L	21820835	21820921	1
chr3L	21830349	21830436	1
chr3R	1606089	1606227	1
chr3R	1606418	1606558	1
chr3R	1826763	1826889	1
chr3R	2020574	2020595	1
chr3R	2077193	2077281	1
chr3R	2087417	2087428	1
chr3R	2087476	2087530	1
chr3R	2185180	2185255	1
chr3R	2485029	2485131	1
chr3R	2487518	2487624	1
chr3R	2651865	2651902	1
chr3R	2939825	2939881	1
chr3R	3009014	3009075	1
chr3R	3009190	3009239	1
chr3R	3095845	3096084	1
chr3R	3096129	3096184	1
chr3R	3096193	3096255	1
chr3R	3618846	3618926	1
chr3R	3684589	3684628	1
chr3R	3807952	3808026	1
chr3R	3836634	3836675	1
chr3R	17103911	17104147	1
chr3R	17102560	17102672	1
chr3R	17097105	17097217	1
chr3R	17096835	17096858	1
chr3R	17092267	17092342	1
chr3R	17088749	17088809	1
chr3R	17055609	17055701	1
chr3R	17055005	17055092	1
chr3R	16799758	16799825	1
chr3R	16751294	16751321	1
chr3R	16670546	16670580	1
chr3R	16584108	16584345	1
chr3R	16412014	16412022	1
chr3R	16378392	16378413	1
chr3R	16378368	16378433	1
chr3R	16206071	16206147	1
chr3R	16205807	16206021	1
chr3R	16151091	16151270	1
chr3R	15906883	15906966	1
chr3R	15712150	15712266	1
chr3R	15523924	15523981	1
chr3R	15478115	15478245	1
chr3R	15130376	15130469	1
chr3R	14980367	14980379	1
chr3R	14974525	14974572	1
chr3R	14974430	14974473	1
chr3R	14847805	14847884	1
chr3R	14734178	14734201	1
chr3R	14734343	14734427	1
chr3R	14734944	14735044	1
chr3R	14735430	14735462	1
chr3R	14540363	14540485	1
chr3R	14541384	14541475	1
chr3R	14500709	14500763	1
chr3R	14476173	14476186	1
chr3R	14020052	14020118	1
chr3R	14019820	14019857	1
chr3R	13871050	13871081	1
chr3R	13577606	13577683	1
chr3R	13272024	13272062	1
chr3R	13222471	13222641	1
chr3R	13221287	13221410	1
chr3R	13215360	13215504	1
chr3R	12895597	12895628	1
chr3R	12636784	12636942	1
chr3R	12470748	12470761	1
chr3R	12470746	12470763	1
chr3R	12422856	12422975	1
chr3R	12400565	12400645	1
chr3R	12400338	12400497	1
chr3R	12272671	12272713	1
chr3R	12272498	12272563	1
chr3R	12272323	12272344	1
chr3R	12200753	12200839	1
chr3R	12200685	12200719	1
chr3R	12200362	12200411	1
chr3R	12176348	12176361	1
chr3R	12165631	12165838	1
chr3R	12085616	12085830	1
chr3R	12022935	12022986	1
chr3R	12011838	12011939	1
chr3R	11974490	11974643	1
chr3R	11929321	11929459	1
chr3R	11885832	11886198	1
chr3R	11857809	11857861	1
chr3R	11794035	11794063	1
chr3R	11683894	11684025	1
chr3R	11626777	11626933	1
chr3R	11626978	11627095	1
chr3R	11627307	11627361	1
chr3R	11533382	11533492	1
chr3R	11310531	11310539	1
chr3R	11247470	11247549	1
chr3R	11179731	11179868	1
chr3R	11169819	11169843	1
chr3R	11139324	11139417	1
chr3R	11081673	11081744	1
chr3R	11082305	11082424	1
chr3R	11082885	11082962	1
chr3R	11072039	11072189	1
chr3R	11037025	11037083	1
chr3R	10747931	10747979	1
chr3R	10629925	10629991	1
chr3R	10524300	10524495	1
chr3R	10443870	10444049	1
chr3R	10433533	10433600	1
chr3R	10396353	10396422	1
chr3R	10340007	10340049	1
chr3R	10127915	10127957	1
chr3R	10089828	10090253	1
chr3R	9945257	9945330	1
chr3R	9945147	9945162	1
chr3R	9767701	9767741	1
chr3R	9730197	9730204	1
chr3R	9730211	9730256	1
chr3R	9604088	9604265	1
chr3R	9518079	9518153	1
chr3R	9519034	9519128	1
chr3R	9519241	9519264	1
chr3R	9505222	9505345	1
chr3R	9504841	9504862	1
chr3R	9477391	9477450	1
chr3R	9478495	9478503	1
chr3R	9462000	9462019	1
chr3R	9461810	9461993	1
chr3R	9461687	9461712	1
chr3R	9461456	9461497	1
chr3R	9414315	9414340	1
chr3R	9288496	9288846	1
chr3R	9254786	9255271	1
chr3R	9198976	9199027	1
chr3R	8816874	8816909	1
chr3R	8816961	8817113	1
chr3R	8799023	8799133	1
chr3R	8572180	8572187	1
chr3R	8572130	8572171	1
chr3R	8486236	8486381	1
chr3R	8450142	8450276	1
chr3R	8338241	8338330	1
chr3R	8337548	8337667	1
chr3R	8018797	8018846	1
chr3R	8018659	8018740	1
chr3R	7936754	7936820	1
chr3R	7936945	7936960	1
chr3R	7840846	7840921	1
chr3R	7719668	7719774	1
chr3R	7615430	7615452	1
chr3R	7385279	7385300	1
chr3R	7359670	7359705	1
chr3R	7359369	7359515	1
chr3R	7263539	7263578	1
chr3R	7263052	7263208	1
chr3R	7096103	7096200	1
chr3R	7067962	7068053	1
chr3R	6721794	6721825	1
chr3R	6721884	6721922	1
chr3R	6700415	6700495	1
chr3R	6700594	6700642	1
chr3R	6695825	6695849	1
chr3R	6681588	6681643	1
chr3R	6674285	6674308	1
chr3R	6619234	6619361	1
chr3R	6612276	6612418	1
chr3R	6611228	6611334	1
chr3R	6563789	6563816	1
chr3R	6563395	6563459	1
chr3R	6521770	6521876	1
chr3R	6229034	6229172	1
chr3R	6186321	6186477	1
chr3R	6186994	6187044	1
chr3R	6030068	6030159	1
chr3R	5953215	5953298	1
chr3R	5953038	5953092	1
chr3R	5928276	5928334	1
chr3R	5809031	5809337	1
chr3R	5613068	5613084	1
chr3R	5613158	5613272	1
chr3R	5613734	5613773	1
chr3R	5613925	5614094	1
chr3R	5595640	5595707	1
chr3R	5532139	5532409	1
chr3R	5532036	5532064	1
chr3R	5505187	5505293	1
chr3R	5473352	5473423	1
chr3R	5459950	5459973	1
chr3R	5459455	5459547	1
chr3R	5454696	5454771	1
chr3R	5355651	5355744	1
chr3R	5354467	5354572	1
chr3R	5336740	5337068	1
chr3R	5336427	5336508	1
chr3R	5250789	5250843	1
chr3R	5242605	5242911	1
chr3R	4888448	4888527	1
chr3R	4877520	4877574	1
chr3R	4852515	4852553	1
chr3R	4852222	4852271	1
chr3R	4843262	4843425	1
chr3R	4843127	4843192	1
chr3R	4763722	4763757	1
chr3R	4763772	4763852	1
chr3R	4642658	4642734	1
chr3R	4641971	4642045	1
chr3R	4641703	4641744	1
chr3R	4641352	4641477	1
chr3R	4631743	4631901	1
chr3R	4579591	4579746	1
chr3R	4517387	4517468	1
chr3R	4481341	4481370	1
chr3R	4178109	4178333	1
chr3R	4067089	4067163	1
chr3R	3954494	3954509	1
chr3R	3947369	3947486	1
chr3R	3912436	3912575	1
chr3R	17603949	17604072	1
chr3R	17732185	17732218	1
chr3R	17842467	17842510	1
chr3R	18248507	18248545	1
chr3R	18314819	18315000	1
chr3R	18342714	18342744	1
chr3R	18358385	18358435	1
chr3R	18358205	18358282	1
chr3R	18381953	18381993	1
chr3R	18405553	18405594	1
chr3R	18407855	18407925	1
chr3R	18445842	18446013	1
chr3R	18793059	18793157	1
chr3R	18870443	18870506	1
chr3R	18884520	18884567	1
chr3R	18940083	18940257	1
chr3R	18949430	18949560	1
chr3R	19055982	19056130	1
chr3R	19055519	19055607	1
chr3R	19054371	19054395	1
chr3R	19053852	19053909	1
chr3R	19086179	19086226	1
chr3R	19109528	19109716	1
chr3R	19185581	19185629	1
chr3R	19404879	19404974	1
chr3R	19538796	19538857	1
chr3R	19557023	19557195	1
chr3R	19720357	19720469	1
chr3R	19761556	19761648	1
chr3R	19761937	19762092	1
chr3R	19761709	19761887	1
chr3R	19808191	19808238	1
chr3R	19820727	19820911	1
chr3R	19860214	19860277	1
chr3R	19867843	19868137	1
chr3R	19927539	19927576	1
chr3R	19935695	19935760	1
chr3R	19953448	19953630	1
chr3R	20041727	20041792	1
chr3R	20040942	20040975	1
chr3R	20074683	20074730	1
chr3R	20139609	20139671	1
chr3R	20139812	20139968	1
chr3R	20181501	20181620	1
chr3R	20529182	20529295	1
chr3R	20529572	20529714	1
chr3R	20610730	20610873	1
chr3R	20610580	20610715	1
chr3R	20610478	20610536	1
chr3R	20860280	20860290	1
chr3R	20860241	20860266	1
chr3R	20866056	20866164	1
chr3R	20866200	20866304	1
chr3R	20892452	20892476	1
chr3R	20927473	20927531	1
chr3R	21071847	21072016	1
chr3R	21086020	21086066	1
chr3R	21117124	21117179	1
chr3R	21311085	21311119	1
chr3R	21450552	21450609	1
chr3R	21479096	21479180	1
chr3R	21504985	21505070	1
chr3R	21505006	21505067	1
chr3R	21509762	21509809	1
chr3R	21613741	21613793	1
chr3R	21749276	21749472	1
chr3R	21824058	21824173	1
chr3R	21848462	21848517	1
chr3R	21849607	21849707	1
chr3R	21863517	21863651	1
chr3R	21874565	21874614	1
chr3R	22010658	22010888	1
chr3R	22012562	22012782	1
chr3R	22100606	22100747	1
chr3R	22279799	22279954	1
chr3R	22474720	22474874	1
chr3R	22474475	22474539	1
chr3R	22524062	22524141	1
chr3R	22523862	22523991	1
chr3R	22546301	22546428	1
chr3R	22667468	22667691	1
chr3R	22668009	22668019	1
chr3R	22668450	22668519	1
chr3R	22699264	22699403	1
chr3R	22770666	22770752	1
chr3R	22787476	22787769	1
chr3R	22787462	22787469	1
chr3R	22907969	22907991	1
chr3R	22951044	22951133	1
chr3R	22998241	22998260	1
chr3R	22998074	22998167	1
chr3R	23057819	23057936	1
chr3R	23100070	23100198	1
chr3R	23374063	23374454	1
chr3R	23373949	23374033	1
chr3R	23373654	23373680	1
chr3R	23411412	23411487	1
chr3R	23423794	23423924	1
chr3R	23423657	23423732	1
chr3R	23459808	23460610	1
chr3R	23460379	23460601	1
chr3R	23483518	23483676	1
chr3R	23522275	23522290	1
chr3R	23573621	23573946	1
chr3R	23758456	23758482	1
chr3R	24146259	24146302	1
chr3R	24146208	24146225	1
chr3R	24146006	24146038	1
chr3R	24145737	24145815	1
chr3R	24144780	24144809	1
chr3R	24144445	24144478	1
chr3R	24346471	24346823	1
chr3R	24407438	24407647	1
chr3R	24429870	24429998	1
chr3R	24434198	24434427	1
chr3R	24521090	24521224	1
chr3R	24521289	24521333	1
chr3R	24574128	24574178	1
chr3R	24658651	24658693	1
chr3R	24679974	24680156	1
chr3R	24697441	24697484	1
chr3R	24696943	24697184	1
chr3R	24696535	24696771	1
chr3R	24856416	24856430	1
chr3R	24858638	24858659	1
chr3R	24944171	24944292	1
chr3R	24975515	24975599	1
chr3R	24990344	24990569	1
chr3R	24990621	24990628	1
chr3R	25060303	25060542	1
chr3R	25317352	25317404	1
chr3R	25390348	25390417	1
chr3R	25573146	25573170	1
chr3R	25627559	25627615	1
chr3R	25728609	25728924	1
chr3R	25825302	25825370	1
chr3R	25829245	25829292	1
chr3R	25835703	25835863	1
chr3R	25835969	25836057	1
chr3R	25836214	25836301	1
chr3R	25841409	25841444	1
chr3R	25860174	25860190	1
chr3R	25860221	25860240	1
chr3R	25860250	25860265	1
chr3R	25873945	25874013	1
chr3R	25998361	25998697	1
chr3R	26011242	26011294	1
chr3R	26067028	26067106	1
chr3R	26251404	26251521	1
chr3R	26271471	26271619	1
chr3R	26380950	26381001	1
chr3R	26434296	26434339	1
chr3R	26518424	26518475	1
chr3R	26569569	26569587	1
chr3R	26569589	26569610	1
chr3R	26615551	26615692	1
chr3R	26651835	26652119	1
chr3R	26667422	26667510	1
chr3R	26679950	26680025	1
chr3R	26694525	26694566	1
chr3R	26753260	26753353	1
chr3R	26761573	26761610	1
chr3R	26881852	26881864	1
chr3R	27042572	27042651	1
chr3R	27042390	27042477	1
chr3R	27062371	27062482	1
chr3R	27332522	27332684	1
chr3R	27425861	27426001	1
chr3R	27560269	27560421	1
chr3R	27560838	27560860	1
chr3R	27568893	27568961	1
chr2L	13877	13965	2
chr2L	13555	13626	2
chr2L	113122	113356	2
chr2L	212071	212176	2
chr2L	211813	211859	2
chr2L	288629	288848	2
chr2L	341444	341620	2
chr2L	341850	342052	2
chr2L	325668	325829	2
chr2L	410750	411026	2
chr2L	410415	410553	2
chr2L	410404	410411	2
chr2L	539961	540036	2
chr2L	540123	540139	2
chr2L	740378	740682	2
chr2L	876738	876843	2
chr2L	1018674	1018718	2
chr2L	1083431	1083629	2
chr2L	1115584	1115730	2
chr2L	1132152	1132261	2
chr2L	1151418	1151465	2
chr2L	1707575	1707715	2
chr2L	1856811	1856876	2
chr2L	2190290	2190384	2
chr2L	2215024	2215122	2
chr2L	2551288	2551304	2
chr2L	2551185	2551249	2
chr2L	2580888	2581063	2
chr2L	2660404	2660513	2
chr2L	2881407	2881528	2
chr2L	2963516	2963711	2
chr2L	2980082	2980174	2
chr2L	3026117	3026314	2
chr2L	3030489	3030540	2
chr2L	3363841	3363954	2
chr2L	3363716	3363755	2
chr2L	3373656	3373672	2
chr2L	3417518	3417632	2
chr2L	3474963	3475007	2
chr2L	3621148	3621326	2
chr2L	3782965	3783241	2
chr2L	3806615	3806723	2
chr2L	3826753	3827062	2
chr2L	4321079	4321140	2
chr2L	4331670	4331719	2
chr2L	4344572	4344606	2
chr2L	4345096	4345251	2
chr2L	4720454	4720522	2
chr2L	4815751	4815770	2
chr2L	4933324	4933367	2
chr2L	5011869	5011921	2
chr2L	5039809	5040085	2
chr2L	5041424	5041458	2
chr2L	5055815	5055891	2
chr2L	5316968	5317035	2
chr2L	5332547	5332583	2
chr2L	5435997	5436115	2
chr2L	5536597	5536627	2
chr2L	5546447	5546516	2
chr2L	5554908	5555104	2
chr2L	5886438	5886511	2
chr2L	5959779	5959832	2
chr2L	5974058	5974119	2
chr2L	5973899	5974027	2
chr2L	5984406	5984531	2
chr2L	6001738	6001826	2
chr2L	6023412	6023559	2
chr2L	6047013	6047050	2
chr2L	6085854	6085903	2
chr2L	6103407	6103459	2
chr2L	6103646	6103707	2
chr2L	6309178	6309261	2
chr2L	6449757	6449818	2
chr2L	6538461	6538522	2
chr2L	6538341	6538363	2
chr2L	6654424	6654480	2
chr2L	6674315	6674546	2
chr2L	6730693	6730739	2
chr2L	6800076	6800092	2
chr2L	6801700	6801765	2
chr2L	6914946	6915041	2
chr2L	6925461	6925516	2
chr2L	7207483	7207716	2
chr2L	7207258	7207346	2
chr2L	7205982	7207249	2
chr2L	7315583	7315612	2
chr2L	7315672	7315754	2
chr2L	7740722	7740737	2
chr2L	7744106	7744206	2
chr2L	7832481	7832518	2
chr2L	7841152	7841184	2
chr2L	7845362	7845391	2
chr2L	7987615	7987875	2
chr2L	8430608	8430691	2
chr2L	8512263	8512456	2
chr2L	9538720	9538736	2
chr2L	9542104	9542153	2
chr2L	9550697	9550826	2
chr2L	9611448	9611458	2
chr2L	9715268	9715337	2
chr2L	9940890	9941005	2
chr2L	10011693	10011928	2
chr2L	10038865	10038922	2
chr2L	10059468	10059543	2
chr2L	10202854	10202870	2
chr2L	10489996	10490053	2
chr2L	10489996	10490054	2
chr2L	10511646	10511971	2
chr2L	10853340	10853388	2
chr2L	11796850	11796879	2
chr2L	12036452	12036469	2
chr2L	12045711	12045764	2
chr2L	12052263	12052531	2
chr2L	12173604	12173647	2
chr2L	12427188	12427224	2
chr2L	12698501	12698578	2
chr2L	13163464	13163548	2
chr2L	13169782	13169919	2
chr2L	13351258	13351384	2
chr2L	13350876	13351074	2
chr2L	13774864	13774933	2
chr2L	13799146	13799262	2
chr2L	13808803	13808960	2
chr2L	13932917	13932988	2
chr2L	13932859	13932895	2
chr2L	14018830	14018986	2
chr2L	15037052	15037632	2
chr2L	15036628	15036748	2
chr2L	15036593	15036614	2
chr2L	15253200	15253335	2
chr2L	15293507	15293589	2
chr2L	15434954	15435184	2
chr2L	15551460	15551582	2
chr2L	15917360	15917453	2
chr2L	16309850	16309898	2
chr2L	16343074	16343181	2
chr2L	16342614	16342723	2
chr2L	16467552	16467755	2
chr2L	16699568	16699622	2
chr2L	16699502	16699533	2
chr2L	16730534	16730859	2
chr2L	16730918	16730942	2
chr2L	16826275	16826380	2
chr2L	17409212	17409299	2
chr2L	17590914	17590978	2
chr2L	18685187	18685228	2
chr2L	18701054	18701120	2
chr2L	18955690	18955784	2
chr2L	19030496	19030693	2
chr2L	19058024	19058031	2
chr2L	19436327	19436557	2
chr2L	19443262	19443301	2
chr2L	20082749	20082776	2
chr2L	20377287	20377381	2
chr2L	20377066	20377282	2
chr2L	20443421	20443488	2
chr2L	20686562	20686622	2
chr2L	20686405	20686420	2
chr2L	20686374	20686391	2
chr2L	20724520	20724582	2
chr2L	21233392	21233492	2
chr2L	21233519	21233620	2
chr2L	21286269	21286337	2
chr2L	21627423	21627509	2
chr2L	21836280	21836365	2
chr2R	1565260	1565511	2
chr2R	2085099	2085186	2
chr2R	2092360	2092388	2
chr2R	2092402	2092423	2
chr2R	2514658	2514932	2
chr2R	2595488	2595513	2
chr2R	2595196	2595236	2
chr2R	2649960	2650040	2
chr2R	2724199	2724284	2
chr2R	2769988	2770129	2
chr2R	2809791	2809863	2
chr2R	3014444	3014515	2
chr2R	3137418	3137579	2
chr2R	3137652	3137796	2
chr2R	3200525	3200632	2
chr2R	3423122	3423224	2
chr2R	3475435	3475690	2
chr2R	3489520	3489813	2
chr2R	3539530	3539576	2
chr2R	3558017	3558053	2
chr2R	3568621	3568978	2
chr2R	3627031	3627780	2
chr2R	3689496	3689540	2
chr2R	3721935	3722056	2
chr2R	3724149	3724326	2
chr2R	3838489	3838543	2
chr2R	3838634	3838731	2
chr2R	3852788	3853061	2
chr2R	3853491	3853712	2
chr2R	3897849	3897890	2
chr2R	3968251	3968342	2
chr2R	4016365	4016400	2
chr2R	4113117	4113128	2
chr2R	4466125	4466161	2
chr2R	4466055	4466101	2
chr2R	4479333	4479385	2
chr2R	4606085	4606170	2
chr2R	4775325	4775394	2
chr2R	4805312	4805415	2
chr2R	4805313	4805415	2
chr2R	4836162	4836256	2
chr2R	4848284	4848310	2
chr2R	4848695	4848745	2
chr2R	4857432	4857485	2
chr2R	4857327	4857418	2
chr2R	4980581	4980623	2
chr2R	4992894	4992952	2
chr2R	5029289	5029389	2
chr2R	5054212	5054366	2
chr2R	5184498	5184551	2
chr2R	5191309	5191324	2
chr2R	5283926	5283982	2
chr2R	5305156	5305213	2
chr2R	5482845	5483055	2
chr2R	5715700	5715721	2
chr2R	5980813	5981219	2
chr2R	5981321	5981376	2
chr2R	5985827	5985841	2
chr2R	5985843	5985889	2
chr2R	6004381	6004473	2
chr2R	6008599	6008649	2
chr2R	6044098	6044173	2
chr2R	6098585	6098704	2
chr2R	6098414	6098520	2
chr2R	6097849	6098225	2
chr2R	6136740	6136822	2
chr2R	6342840	6343139	2
chr2R	6337129	6337206	2
chr2R	6360232	6360356	2
chr2R	6621176	6621282	2
chr2R	6621334	6621427	2
chr2R	6621526	6621560	2
chr2R	6727151	6727187	2
chr2R	6773598	6773656	2
chr2R	7108971	7109096	2
chr2R	7137342	7137416	2
chr2R	7139465	7139574	2
chr2R	7268108	7268185	2
chr2R	7350168	7350187	2
chr2R	7412053	7412098	2
chr2R	7467134	7467300	2
chr2R	7679970	7680095	2
chr2R	8064822	8064916	2
chr2R	8163023	8163115	2
chr2R	8277201	8277328	2
chr2R	8291978	8292149	2
chr2R	8408885	8408914	2
chr2R	8466956	8467119	2
chr2R	8466588	8466726	2
chr2R	8521761	8522916	2
chr2R	8759392	8759484	2
chr2R	8786250	8786332	2
chr2R	8818773	8818868	2
chr2R	8894031	8894218	2
chr2R	8944233	8944327	2
chr2R	9033847	9033981	2
chr2R	9064799	9064820	2
chr2R	9305310	9305359	2
chr2R	9321083	9321111	2
[truncated: 7,454 more rows]
