# Supplementary material for: Drosophila 3′ UTRs Are More Complex than Protein-Coding Sequences
Source: PLoS One. 2014 May 13;9(5):e97336. doi: 10.1371/journal.pone.0097336 (PMC4019593; doi:10.1371/journal.pone.0097336)
Supplement: File S3 — Positions of segments for the 15-class model of 3-way D. melanogaster, D. simulans, D. yakuba alignment. (BED) [file pone.0097336.s015.bed]

track name=Segments.Dm3.MSY.15class.bed description="Position of segments in 15 class segmentation of 3-way Dmel, Dsim, Dyak alignment"
chr2L	83196	83222	0
chr2L	104068	104104	0
chr2L	104067	104105	0
chr2L	204767	204775	0
chr2L	210213	210232	0
chr2L	274747	274850	0
chr2L	303356	303375	0
chr2L	303683	303717	0
chr2L	303740	303823	0
chr2L	418162	418176	0
chr2L	447877	448001	0
chr2L	448342	448493	0
chr2L	448531	448613	0
chr2L	448530	448613	0
chr2L	448341	448494	0
chr2L	454522	454552	0
chr2L	476537	476632	0
chr2L	476444	476474	0
chr2L	540464	540523	0
chr2L	566381	566396	0
chr2L	824140	824178	0
chr2L	876861	876891	0
chr2L	957931	957963	0
chr2L	1051754	1051879	0
chr2L	1051670	1051731	0
chr2L	1051549	1051612	0
chr2L	1051219	1051269	0
chr2L	1051104	1051162	0
chr2L	1083989	1084010	0
chr2L	1083283	1083426	0
chr2L	1140857	1140886	0
chr2L	1151481	1151575	0
chr2L	1151674	1151738	0
chr2L	1160130	1160192	0
chr2L	1196709	1196770	0
chr2L	1612706	1612729	0
chr2L	1706482	1706532	0
chr2L	1745411	1745454	0
chr2L	1750803	1750845	0
chr2L	1856892	1856957	0
chr2L	1856969	1856986	0
chr2L	1857581	1857675	0
chr2L	1857915	1858015	0
chr2L	1858150	1858166	0
chr2L	1858178	1858315	0
chr2L	1858348	1858367	0
chr2L	1858650	1858710	0
chr2L	1858630	1858639	0
chr2L	1988909	1988927	0
chr2L	1997361	1997461	0
chr2L	2043287	2043352	0
chr2L	2044142	2044178	0
chr2L	2047704	2047731	0
chr2L	2136887	2136944	0
chr2L	2137007	2137048	0
chr2L	2155063	2155104	0
chr2L	2156471	2156580	0
chr2L	2156596	2156612	0
chr2L	2156616	2156661	0
chr2L	2156665	2156690	0
chr2L	2157408	2157451	0
chr2L	2157242	2157373	0
chr2L	2156763	2156812	0
chr2L	2156677	2156685	0
chr2L	2156637	2156654	0
chr2L	2230309	2230385	0
chr2L	2230892	2230972	0
chr2L	2360297	2360394	0
chr2L	2369359	2369400	0
chr2L	2380434	2380494	0
chr2L	2408137	2408401	0
chr2L	2408788	2408815	0
chr2L	2409151	2409282	0
chr2L	2409794	2409846	0
chr2L	2410079	2410103	0
chr2L	2422533	2422637	0
chr2L	2422821	2422848	0
chr2L	2497332	2497393	0
chr2L	2498389	2498523	0
chr2L	2611131	2611169	0
chr2L	2746887	2746904	0
chr2L	2763566	2763580	0
chr2L	2782235	2782248	0
chr2L	2782141	2782196	0
chr2L	2781849	2782049	0
chr2L	2781455	2781616	0
chr2L	2781149	2781264	0
chr2L	2780978	2781058	0
chr2L	2780865	2780962	0
chr2L	2868360	2868461	0
chr2L	2964590	2964629	0
chr2L	2998330	2998352	0
chr2L	3026327	3026407	0
chr2L	3168856	3168914	0
chr2L	3168920	3168960	0
chr2L	3295007	3295097	0
chr2L	3378533	3378549	0
chr2L	3546744	3546823	0
chr2L	3604402	3604474	0
chr2L	3622427	3622486	0
chr2L	3622284	3622361	0
chr2L	3706564	3706578	0
chr2L	3839082	3839119	0
chr2L	4345321	4345411	0
chr2L	4380137	4380166	0
chr2L	4380684	4380710	0
chr2L	4442870	4442907	0
chr2L	4446743	4446751	0
chr2L	4720624	4720640	0
chr2L	4720643	4720716	0
chr2L	4796923	4797047	0
chr2L	4827725	4827792	0
chr2L	4828101	4828162	0
chr2L	4828335	4828412	0
chr2L	4828420	4828468	0
chr2L	4841398	4841439	0
chr2L	4878480	4878634	0
chr2L	4878179	4878391	0
chr2L	4877908	4878073	0
chr2L	4877790	4877877	0
chr2L	4877440	4877572	0
chr2L	4903373	4903401	0
chr2L	4903508	4903546	0
chr2L	4949959	4949970	0
chr2L	4967949	4967977	0
chr2L	4970147	4970214	0
chr2L	4991855	4992035	0
chr2L	4994147	4994187	0
chr2L	5036779	5036806	0
chr2L	5037021	5037037	0
chr2L	5071872	5071904	0
chr2L	5272157	5272237	0
chr2L	5271939	5272145	0
chr2L	5467035	5467070	0
chr2L	5467360	5467394	0
chr2L	5467447	5467531	0
chr2L	5518896	5518941	0
chr2L	5539511	5539589	0
chr2L	5546106	5546168	0
chr2L	5598525	5598555	0
chr2L	5626748	5626812	0
chr2L	5626350	5626421	0
chr2L	5768689	5768718	0
chr2L	5768641	5768686	0
chr2L	5948108	5948211	0
chr2L	5955038	5955116	0
chr2L	5988473	5988557	0
chr2L	5988674	5988725	0
chr2L	5990479	5990540	0
chr2L	6003632	6003727	0
chr2L	6007706	6007732	0
chr2L	6023238	6023317	0
chr2L	6060903	6060935	0
chr2L	6069817	6069836	0
chr2L	6073792	6073835	0
chr2L	6086170	6086237	0
chr2L	6096959	6096983	0
chr2L	6096873	6096891	0
chr2L	6096765	6096801	0
chr2L	6103233	6103249	0
chr2L	6125891	6125930	0
chr2L	6332897	6332941	0
chr2L	6370168	6370187	0
chr2L	6415259	6415360	0
chr2L	6449270	6449281	0
chr2L	6474749	6474772	0
chr2L	6477287	6477416	0
chr2L	6559046	6559164	0
chr2L	6617038	6617083	0
chr2L	6654365	6654419	0
chr2L	6678927	6678986	0
chr2L	6720475	6720515	0
chr2L	6730952	6731008	0
chr2L	6731241	6731298	0
chr2L	6778238	6778377	0
chr2L	6778920	6779025	0
chr2L	6799948	6799961	0
chr2L	6838284	6838306	0
chr2L	6838684	6838913	0
chr2L	6925585	6925656	0
chr2L	6925921	6926006	0
chr2L	6943895	6943921	0
chr2L	7022407	7022462	0
chr2L	7024859	7024933	0
chr2L	7061726	7061754	0
chr2L	7062486	7062731	0
chr2L	7062925	7062952	0
chr2L	7063038	7063098	0
chr2L	7064440	7064459	0
chr2L	7255836	7255938	0
chr2L	7255583	7255706	0
chr2L	7352302	7352404	0
chr2L	7352428	7352452	0
chr2L	7384610	7384719	0
chr2L	7430542	7430626	0
chr2L	7445409	7445453	0
chr2L	7616327	7616433	0
chr2L	7786864	7786886	0
chr2L	7786803	7786857	0
chr2L	7796735	7796765	0
chr2L	7825258	7825290	0
chr2L	7831836	7831999	0
chr2L	7832303	7832340	0
chr2L	7845587	7846046	0
chr2L	7845409	7845569	0
chr2L	7845161	7845312	0
chr2L	7873746	7873802	0
chr2L	7987596	7987606	0
chr2L	7999583	7999601	0
chr2L	8038358	8038416	0
chr2L	8038359	8038444	0
chr2L	8041889	8041900	0
chr2L	8053165	8053192	0
chr2L	8053642	8053661	0
chr2L	8074435	8074559	0
chr2L	8074359	8074387	0
chr2L	8117378	8117427	0
chr2L	8117262	8117375	0
chr2L	8134514	8134559	0
chr2L	8200444	8200590	0
chr2L	8215194	8215206	0
chr2L	8218261	8218299	0
chr2L	8306679	8306741	0
chr2L	8322129	8322240	0
chr2L	8321973	8321986	0
chr2L	8355846	8355893	0
chr2L	8369721	8369803	0
chr2L	8383629	8383644	0
chr2L	8388487	8388529	0
chr2L	8407977	8408075	0
chr2L	8408180	8408210	0
chr2L	8408285	8408313	0
chr2L	8408327	8408421	0
chr2L	8412644	8412755	0
chr2L	8430368	8430586	0
chr2L	8431128	8431471	0
chr2L	8488496	8488532	0
chr2L	8492512	8492575	0
chr2L	8492201	8492280	0
chr2L	8491939	8491978	0
chr2L	8828766	8828797	0
chr2L	8977952	8977999	0
chr2L	8986169	8986189	0
chr2L	9051760	9051780	0
chr2L	9341130	9341270	0
chr2L	9341320	9341461	0
chr2L	9341522	9341687	0
chr2L	9450862	9450877	0
chr2L	9539183	9539359	0
chr2L	9539396	9539526	0
chr2L	9542201	9542226	0
chr2L	9579732	9579795	0
chr2L	9615734	9615767	0
chr2L	9615919	9615969	0
chr2L	9655999	9656016	0
chr2L	9708751	9708765	0
chr2L	9737294	9737325	0
chr2L	9890069	9890106	0
chr2L	9917277	9917307	0
chr2L	9922755	9922765	0
chr2L	9935104	9935139	0
chr2L	9935029	9935052	0
chr2L	9935002	9935016	0
chr2L	9934971	9935000	0
chr2L	9940778	9940884	0
chr2L	9940772	9940884	0
chr2L	9959855	9959951	0
chr2L	10007767	10007819	0
chr2L	10008340	10008370	0
chr2L	10059874	10059951	0
chr2L	10254756	10254812	0
chr2L	10302599	10302639	0
chr2L	10308128	10308249	0
chr2L	10317529	10317563	0
chr2L	10358175	10358305	0
chr2L	10366249	10366275	0
chr2L	10374190	10374230	0
chr2L	10379238	10379278	0
chr2L	10379341	10379390	0
chr2L	10379491	10379754	0
chr2L	10418518	10418604	0
chr2L	10432582	10432658	0
chr2L	10433096	10433153	0
chr2L	10439204	10439213	0
chr2L	10440744	10440799	0
chr2L	10489943	10489979	0
chr2L	10489926	10489981	0
chr2L	10671413	10671454	0
chr2L	10745123	10745183	0
chr2L	10765986	10766031	0
chr2L	10768235	10768271	0
chr2L	10772536	10772632	0
chr2L	10772387	10772487	0
chr2L	10772083	10772119	0
chr2L	10838376	10838421	0
chr2L	10838274	10838367	0
chr2L	10855163	10855182	0
chr2L	10854967	10855054	0
chr2L	10854556	10854579	0
chr2L	10965069	10965100	0
chr2L	10964934	10964963	0
chr2L	10982041	10982130	0
chr2L	11009776	11009870	0
chr2L	11076395	11076542	0
chr2L	11101790	11101960	0
chr2L	11101425	11101477	0
chr2L	11110594	11110667	0
chr2L	11110801	11110840	0
chr2L	11110594	11110667	0
chr2L	11115809	11115854	0
chr2L	11508385	11508462	0
chr2L	11796071	11796205	0
chr2L	11795795	11795857	0
chr2L	11795515	11795712	0
chr2L	11795225	11795245	0
chr2L	11794843	11794942	0
chr2L	11810598	11810636	0
chr2L	12009787	12009831	0
chr2L	12045422	12045534	0
chr2L	12106780	12106803	0
chr2L	12107914	12108022	0
chr2L	12169420	12169543	0
chr2L	12430002	12430011	0
chr2L	12429993	12430016	0
chr2L	12439856	12439973	0
chr2L	12440343	12440373	0
chr2L	12440507	12440516	0
chr2L	12744479	12744494	0
chr2L	12744507	12744541	0
chr2L	12744626	12744677	0
chr2L	12978088	12978138	0
chr2L	13001233	13001349	0
chr2L	13000874	13001110	0
chr2L	13013513	13013588	0
chr2L	13013392	13013424	0
chr2L	13168946	13169080	0
chr2L	13178852	13178907	0
chr2L	13183425	13183490	0
chr2L	13196745	13196800	0
chr2L	13277104	13277198	0
chr2L	13284588	13284604	0
chr2L	13283990	13284026	0
chr2L	13376545	13376592	0
chr2L	13499691	13499753	0
chr2L	13773537	13773551	0
chr2L	13809913	13809993	0
chr2L	13920804	13920934	0
chr2L	13982755	13982773	0
chr2L	13982834	13982894	0
chr2L	13982835	13982892	0
chr2L	13982757	13982764	0
chr2L	14019376	14019400	0
chr2L	14019216	14019315	0
chr2L	14493604	14493893	0
chr2L	14713078	14713098	0
chr2L	14976131	14976217	0
chr2L	14976028	14976075	0
chr2L	14975977	14976006	0
chr2L	14975865	14975915	0
chr2L	15032658	15032932	0
chr2L	15033415	15033440	0
chr2L	15033582	15033688	0
chr2L	15033738	15033759	0
chr2L	15033838	15033863	0
chr2L	15033908	15034171	0
chr2L	15034426	15034496	0
chr2L	15037774	15037846	0
chr2L	15042900	15042936	0
chr2L	15059289	15059320	0
chr2L	15163422	15163478	0
chr2L	15162651	15162872	0
chr2L	15162492	15162564	0
chr2L	15162200	15162362	0
chr2L	15254711	15254800	0
chr2L	15254445	15254544	0
chr2L	15253960	15253971	0
chr2L	15253577	15253894	0
chr2L	15335791	15335882	0
chr2L	15335894	15335983	0
chr2L	15551314	15551348	0
chr2L	15551421	15551451	0
chr2L	15765869	15765908	0
chr2L	15765931	15765950	0
chr2L	15981210	15981223	0
chr2L	15981281	15981295	0
chr2L	16002998	16003007	0
chr2L	16081332	16081493	0
chr2L	16189968	16190000	0
chr2L	16240482	16240576	0
chr2L	16241020	16241149	0
chr2L	16241199	16241352	0
chr2L	16296370	16296417	0
chr2L	16301851	16301879	0
chr2L	16301686	16301813	0
chr2L	16309752	16309777	0
chr2L	16328097	16328123	0
chr2L	16694511	16694544	0
chr2L	16699879	16699904	0
chr2L	16723197	16723322	0
chr2L	16730961	16730986	0
chr2L	16730496	16730532	0
chr2L	16788105	16788224	0
chr2L	16788396	16788426	0
chr2L	16831666	16831694	0
chr2L	17172994	17173026	0
chr2L	17367648	17367769	0
chr2L	17439754	17439788	0
chr2L	17461529	17461549	0
chr2L	17460931	17460968	0
chr2L	17482211	17482279	0
chr2L	17591615	17591638	0
chr2L	18130377	18130398	0
chr2L	18129894	18129907	0
chr2L	18129706	18129852	0
chr2L	18129461	18129524	0
chr2L	18129384	18129437	0
chr2L	18181703	18181796	0
chr2L	18181473	18181656	0
chr2L	18442552	18442565	0
chr2L	18444578	18444592	0
chr2L	18594212	18594222	0
chr2L	18594264	18594293	0
chr2L	18594914	18594938	0
chr2L	18596178	18596202	0
chr2L	18661408	18661475	0
chr2L	18651067	18651092	0
chr2L	18684500	18684540	0
chr2L	18683816	18683854	0
chr2L	18826238	18826280	0
chr2L	18854767	18854802	0
chr2L	18860045	18860205	0
chr2L	18859832	18859846	0
chr2L	18859743	18859805	0
chr2L	18951203	18951212	0
chr2L	18951187	18951201	0
chr2L	18977521	18977604	0
chr2L	18977811	18977857	0
chr2L	18977810	18977843	0
chr2L	19048118	19048166	0
chr2L	19048392	19048467	0
chr2L	19057533	19057632	0
chr2L	19057830	19057906	0
chr2L	19058288	19058355	0
chr2L	19071148	19071168	0
chr2L	19079556	19079656	0
chr2L	19122048	19122078	0
chr2L	19466743	19466817	0
chr2L	19497449	19497481	0
chr2L	19497529	19497596	0
chr2L	19525242	19525284	0
chr2L	19536490	19536616	0
chr2L	19765867	19765888	0
chr2L	19775185	19775252	0
chr2L	20055918	20056078	0
chr2L	20056110	20056168	0
chr2L	20064028	20064056	0
chr2L	20447818	20447926	0
chr2L	20461573	20461598	0
chr2L	20461606	20461629	0
chr2L	20650753	20650839	0
chr2L	20686439	20686473	0
chr2L	20685489	20685519	0
chr2L	20685107	20685137	0
chr2L	20684269	20684369	0
chr2L	20730839	20730873	0
chr2L	20782562	20782586	0
chr2L	20782868	20782939	0
chr2L	20782974	20783011	0
chr2L	20783048	20783057	0
chr2L	20850793	20850825	0
chr2L	20871344	20871459	0
chr2L	21094992	21095013	0
chr2L	21103981	21104027	0
chr2L	21174430	21174572	0
chr2L	21212899	21212921	0
chr2L	21258032	21258044	0
chr2L	21258140	21258195	0
chr2L	21627522	21627570	0
chr2L	21627109	21627199	0
chr2R	1592514	1592566	0
chr2R	1592695	1592708	0
chr2R	1818736	1818809	0
chr2R	1968709	1968724	0
chr2R	2514378	2514518	0
chr2R	2513608	2514047	0
chr2R	2547782	2547816	0
chr2R	2547876	2547908	0
chr2R	2642774	2642802	0
chr2R	2643421	2643490	0
chr2R	2724985	2725053	0
chr2R	2725056	2725070	0
chr2R	2725426	2725446	0
chr2R	2750368	2750421	0
chr2R	2750192	2750259	0
chr2R	2749789	2749851	0
chr2R	2808428	2808514	0
chr2R	2808972	2809006	0
chr2R	2809292	2809303	0
chr2R	2863294	2863448	0
chr2R	2945569	2945594	0
chr2R	3160165	3160204	0
chr2R	3200812	3200840	0
chr2R	3278485	3278525	0
chr2R	3285751	3285893	0
chr2R	3342463	3342523	0
chr2R	3370554	3370760	0
chr2R	3369524	3369552	0
chr2R	3381707	3381743	0
chr2R	3417653	3417665	0
chr2R	3423239	3423269	0
chr2R	3467977	3468000	0
chr2R	3626184	3626244	0
chr2R	3675298	3675315	0
chr2R	3714812	3714886	0
chr2R	3722597	3722628	0
chr2R	3722723	3722784	0
chr2R	3802320	3802340	0
chr2R	3808382	3808402	0
chr2R	3853406	3853425	0
chr2R	3856649	3856722	0
chr2R	3861500	3861564	0
chr2R	3897303	3897375	0
chr2R	3897176	3897213	0
chr2R	3896960	3897131	0
chr2R	3968190	3968248	0
chr2R	3974426	3974449	0
chr2R	4016747	4016790	0
chr2R	4016868	4016927	0
chr2R	4021120	4021189	0
chr2R	4021563	4021609	0
chr2R	4021626	4021692	0
chr2R	4034577	4034628	0
chr2R	4113033	4113062	0
chr2R	4116724	4116893	0
chr2R	4127314	4127333	0
chr2R	4127543	4127571	0
chr2R	4127662	4127716	0
chr2R	4479396	4479439	0
chr2R	4485071	4485162	0
chr2R	4511168	4511187	0
chr2R	4511306	4511440	0
chr2R	4511545	4511557	0
chr2R	4511568	4511624	0
chr2R	4512420	4512438	0
chr2R	4552327	4552335	0
chr2R	4552415	4552489	0
chr2R	4569557	4569670	0
chr2R	4569731	4569751	0
chr2R	4775455	4775475	0
chr2R	4790255	4790294	0
chr2R	4805215	4805247	0
chr2R	4805659	4805736	0
chr2R	4812316	4812355	0
chr2R	4848112	4848156	0
chr2R	4848358	4848410	0
chr2R	4848658	4848672	0
chr2R	4848984	4849031	0
chr2R	4849368	4849410	0
chr2R	4849485	4849586	0
chr2R	4849926	4849964	0
chr2R	4933073	4933150	0
chr2R	4977331	4977365	0
chr2R	5029136	5029173	0
chr2R	5045948	5045959	0
chr2R	5055492	5055514	0
chr2R	5115902	5115970	0
chr2R	5115649	5115793	0
chr2R	5140181	5140227	0
chr2R	5140325	5140523	0
chr2R	5287260	5287292	0
chr2R	5322522	5322667	0
chr2R	5454900	5455137	0
chr2R	5454476	5454511	0
chr2R	5454268	5454331	0
chr2R	5469289	5469317	0
chr2R	5575812	5575877	0
chr2R	5602664	5602682	0
chr2R	5602829	5602849	0
chr2R	5603383	5603392	0
chr2R	5685480	5685503	0
chr2R	5715803	5715900	0
chr2R	5728589	5728660	0
chr2R	5734178	5734191	0
chr2R	5738202	5738268	0
chr2R	5764380	5764424	0
chr2R	5771029	5771057	0
chr2R	5770788	5770928	0
chr2R	5770256	5770317	0
chr2R	5797804	5797859	0
chr2R	5833405	5833460	0
chr2R	5858042	5858101	0
chr2R	5858139	5858194	0
chr2R	5883692	5883720	0
chr2R	5951131	5951216	0
chr2R	5958591	5958622	0
chr2R	5971630	5971653	0
chr2R	5985931	5985943	0
chr2R	5995128	5995265	0
chr2R	5995728	5996014	0
chr2R	5996183	5996360	0
chr2R	5996703	5996946	0
chr2R	6008564	6008585	0
chr2R	6008665	6008765	0
chr2R	6008859	6008896	0
chr2R	6024729	6024743	0
chr2R	6024764	6024788	0
chr2R	6033415	6033459	0
chr2R	6033493	6033539	0
chr2R	6085235	6085289	0
chr2R	6137049	6137113	0
chr2R	6136985	6137010	0
chr2R	6323226	6323291	0
chr2R	6343813	6343829	0
chr2R	6702823	6702948	0
chr2R	6703546	6703647	0
chr2R	6708504	6708553	0
chr2R	6727217	6727278	0
chr2R	7035312	7035370	0
chr2R	7109392	7109424	0
chr2R	7125620	7125664	0
chr2R	7167983	7168224	0
chr2R	7168504	7168534	0
chr2R	7172582	7172592	0
chr2R	7173088	7173152	0
chr2R	7172882	7173075	0
chr2R	7193019	7193033	0
chr2R	7257742	7257787	0
chr2R	7267952	7267993	0
chr2R	7299582	7299661	0
chr2R	7329590	7329688	0
chr2R	7349760	7349932	0
chr2R	7350037	7350137	0
chr2R	7350288	7350406	0
chr2R	7350459	7350548	0
chr2R	7350584	7350699	0
chr2R	7411976	7412034	0
chr2R	7507689	7507737	0
chr2R	7571708	7571754	0
chr2R	7576437	7576484	0
chr2R	7739567	7739600	0
chr2R	7910680	7910728	0
chr2R	7920779	7920854	0
chr2R	7920875	7921033	0
chr2R	7923574	7923621	0
chr2R	7923700	7923736	0
chr2R	7937430	7937445	0
chr2R	7979044	7979756	0
chr2R	7978948	7978965	0
chr2R	7978759	7978850	0
chr2R	7978455	7978508	0
chr2R	8030530	8030575	0
chr2R	8064922	8065007	0
chr2R	8086895	8086945	0
chr2R	8161300	8161344	0
chr2R	8161407	8161574	0
chr2R	8161664	8161680	0
chr2R	8162044	8162217	0
chr2R	8162279	8162496	0
chr2R	8162770	8162924	0
chr2R	8163118	8163218	0
chr2R	8163614	8163635	0
chr2R	8163984	8164120	0
chr2R	8164425	8164472	0
chr2R	8210725	8210768	0
chr2R	8227188	8227237	0
chr2R	8292350	8292483	0
chr2R	8302567	8302619	0
chr2R	8319743	8319789	0
chr2R	8319474	8319534	0
chr2R	8352855	8352890	0
chr2R	8352955	8353103	0
chr2R	8462739	8462789	0
chr2R	8498881	8499032	0
chr2R	8499306	8499314	0
chr2R	8506652	8506760	0
chr2R	8507210	8507442	0
chr2R	8507479	8507614	0
chr2R	8507661	8507745	0
chr2R	8508088	8508196	0
chr2R	8508254	8508479	0
chr2R	8508664	8508830	0
chr2R	8509529	8509738	0
chr2R	8509834	8509904	0
chr2R	8510034	8510079	0
chr2R	8547123	8547209	0
chr2R	8558592	8558613	0
chr2R	8786412	8786494	0
chr2R	8810593	8810672	0
chr2R	8818140	8818150	0
chr2R	8818681	8818706	0
chr2R	8821963	8821978	0
chr2R	8827830	8827849	0
chr2R	8827855	8827903	0
chr2R	8853946	8853986	0
chr2R	8893575	8893588	0
chr2R	8893594	8893627	0
chr2R	8893739	8893760	0
chr2R	8894636	8894789	0
chr2R	8895066	8895100	0
chr2R	8945497	8945549	0
chr2R	8944921	8944964	0
chr2R	8944822	8944867	0
chr2R	8944669	8944712	0
chr2R	9033773	9033831	0
chr2R	9050686	9050745	0
chr2R	9050919	9050975	0
chr2R	9058235	9058247	0
chr2R	9064750	9064762	0
chr2R	9064538	9064661	0
chr2R	9064014	9064090	0
chr2R	9108699	9108735	0
chr2R	9108636	9108652	0
chr2R	9155459	9155486	0
chr2R	9340868	9340887	0
chr2R	9375030	9375054	0
chr2R	9374667	9374736	0
chr2R	9397159	9397192	0
chr2R	9396746	9396785	0
chr2R	9427203	9427248	0
chr2R	9706394	9706484	0
chr2R	9706537	9706599	0
chr2R	9706731	9706750	0
chr2R	9707308	9707330	0
chr2R	9730342	9730446	0
chr2R	9729561	9729696	0
chr2R	9751046	9751115	0
chr2R	10044572	10044580	0
chr2R	10044570	10044579	0
chr2R	10050612	10050629	0
chr2R	10060404	10060444	0
chr2R	10102836	10102938	0
chr2R	10123477	10123531	0
chr2R	10130951	10130972	0
chr2R	10140414	10140439	0
chr2R	10140200	10140218	0
chr2R	10146113	10146149	0
chr2R	10148313	10148360	0
chr2R	10149072	10149121	0
chr2R	10186156	10186397	0
chr2R	10243528	10243599	0
chr2R	10297549	10297611	0
chr2R	10314989	10315192	0
chr2R	10384551	10384588	0
chr2R	10384659	10384763	0
chr2R	10399043	10399094	0
chr2R	10399107	10399120	0
chr2R	10399158	10399232	0
chr2R	10399237	10399277	0
chr2R	10399312	10399386	0
chr2R	10399698	10399780	0
chr2R	10399884	10399936	0
chr2R	10561975	10562018	0
chr2R	10628481	10628499	0
chr2R	10628286	10628334	0
chr2R	10627944	10627978	0
chr2R	10644550	10644570	0
chr2R	10648692	10648989	0
chr2R	10741403	10741413	0
chr2R	10746403	10746464	0
chr2R	10748803	10748827	0
chr2R	10827192	10827264	0
chr2R	10827320	10827439	0
chr2R	10827451	10827597	0
chr2R	10843096	10843123	0
chr2R	10867472	10867639	0
chr2R	10875269	10875288	0
chr2R	11030957	11031141	0
chr2R	11031377	11031439	0
chr2R	11031745	11031785	0
chr2R	11111074	11111240	0
chr2R	11145502	11145513	0
chr2R	11205717	11205744	0
chr2R	11211850	11212108	0
chr2R	11255606	11255806	0
chr2R	11402995	11403057	0
chr2R	11405511	11405634	0
chr2R	11405201	11405230	0
chr2R	11404964	11405022	0
chr2R	11404458	11404673	0
chr2R	11457537	11457551	0
chr2R	11566942	11567005	0
chr2R	11740841	11740943	0
chr2R	11741006	11741089	0
chr2R	11834430	11834506	0
chr2R	11878897	11878959	0
chr2R	11881161	11881194	0
chr2R	11881631	11881708	0
chr2R	11881312	11881390	0
chr2R	11881166	11881190	0
chr2R	11912397	11912433	0
chr2R	11933139	11933221	0
chr2R	11946943	11946955	0
chr2R	11970612	11970648	0
chr2R	11970353	11970387	0
chr2R	11970216	11970245	0
chr2R	11969276	11969353	0
chr2R	11969130	11969221	0
chr2R	11969010	11969063	0
chr2R	11993847	11993917	0
chr2R	11994298	11994380	0
chr2R	11995723	11995746	0
chr2R	11995629	11995683	0
chr2R	11995399	11995504	0
chr2R	12081763	12081772	0
chr2R	12081579	12081643	0
chr2R	12086796	12086876	0
chr2R	12086966	12086991	0
chr2R	12102448	12102465	0
chr2R	12117302	12117341	0
chr2R	12121492	12121539	0
chr2R	12131224	12131250	0
chr2R	12154678	12154727	0
chr2R	12380713	12380727	0
chr2R	12506500	12506527	0
chr2R	12516079	12516302	0
chr2R	12516016	12516049	0
chr2R	12515658	12515787	0
chr2R	12515472	12515549	0
chr2R	12514826	12515356	0
chr2R	12538626	12538663	0
chr2R	12670606	12670617	0
chr2R	12751113	12751189	0
chr2R	12759306	12759340	0
chr2R	12895702	12895770	0
chr2R	12904247	12904305	0
chr2R	12931826	12931876	0
chr2R	12941281	12941317	0
chr2R	12953750	12953809	0
chr2R	12981335	12981369	0
chr2R	12981198	12981273	0
chr2R	13044248	13044286	0
chr2R	13292411	13292443	0
chr2R	13301969	13302023	0
chr2R	13319665	13319753	0
chr2R	13351892	13351939	0
chr2R	13352047	13352075	0
chr2R	13352278	13352332	0
chr2R	13352410	13352453	0
chr2R	13352541	13352656	0
chr2R	13360771	13360867	0
chr2R	13361181	13361553	0
chr2R	13361607	13361659	0
chr2R	13407597	13407694	0
chr2R	13407459	13407507	0
chr2R	13407366	13407442	0
chr2R	13474072	13474133	0
chr2R	13490733	13490864	0
chr2R	13490903	13490955	0
chr2R	13491085	13491198	0
chr2R	13491207	13491282	0
chr2R	13556420	13556445	0
chr2R	13561725	13561790	0
chr2R	13561549	13561633	0
chr2R	13561233	13561302	0
chr2R	13561116	13561179	0
chr2R	13560740	13560824	0
chr2R	13560538	13560624	0
chr2R	13578377	13578524	0
chr2R	13591764	13591940	0
chr2R	13591391	13591468	0
chr2R	13590951	13590995	0
chr2R	13622251	13622335	0
chr2R	13631234	13631346	0
chr2R	13652039	13652052	0
chr2R	13728595	13728668	0
chr2R	13728994	13729035	0
chr2R	13735913	13735942	0
chr2R	13754562	13754687	0
chr2R	13981309	13981383	0
chr2R	14006972	14007086	0
chr2R	14006598	14006613	0
chr2R	14006508	14006561	0
chr2R	14006279	14006362	0
chr2R	14005641	14005685	0
chr2R	14018039	14018087	0
chr2R	14036786	14036811	0
chr2R	14041428	14041449	0
chr2R	14051517	14051540	0
chr2R	14055853	14055873	0
chr2R	14063041	14063246	0
chr2R	14062991	14063030	0
chr2R	14070014	14070021	0
chr2R	14095981	14096015	0
chr2R	14096228	14096254	0
chr2R	14297448	14297484	0
chr2R	14307385	14307455	0
chr2R	14332841	14332894	0
chr2R	14412156	14412226	0
chr2R	14412252	14412287	0
chr2R	14412709	14412862	0
chr2R	14504197	14504245	0
chr2R	14504374	14504402	0
chr2R	14504374	14504402	0
chr2R	14515207	14515246	0
chr2R	14517516	14517534	0
chr2R	14519893	14519951	0
chr2R	14575923	14575962	0
chr2R	14592474	14592529	0
chr2R	14592951	14592964	0
chr2R	14640319	14640385	0
chr2R	14640770	14640832	0
chr2R	14627295	14627312	0
chr2R	14644607	14644633	0
chr2R	14661745	14661772	0
chr2R	14661809	14661884	0
chr2R	14709708	14709795	0
chr2R	14734382	14734424	0
chr2R	14857035	14857122	0
chr2R	15036108	15036160	0
chr2R	15130826	15130845	0
chr2R	15130935	15130979	0
chr2R	15168201	15168261	0
chr2R	15195660	15195709	0
chr2R	15195061	15195081	0
chr2R	15267584	15267620	0
chr2R	15279445	15279486	0
chr2R	15318234	15318392	0
chr2R	15332700	15332753	0
chr2R	15342765	15342783	0
chr2R	15391569	15391593	0
chr2R	15524847	15524889	0
chr2R	15551442	15551655	0
chr2R	15552115	15552171	0
chr2R	15560335	15560372	0
chr2R	15719754	15719828	0
chr2R	15719845	15720094	0
chr2R	15720142	15720184	0
chr2R	16003736	16003746	0
chr2R	16003859	16003985	0
chr2R	16125962	16126010	0
chr2R	16130305	16130336	0
chr2R	16130309	16130330	0
chr2R	16148725	16148799	0
chr2R	16149276	16149290	0
chr2R	16166597	16166671	0
chr2R	16169293	16169442	0
chr2R	16196841	16196882	0
chr2R	16196535	16196664	0
chr2R	16217999	16218064	0
chr2R	16426410	16426420	0
chr2R	16446944	16446979	0
chr2R	16446945	16446978	0
chr2R	16450843	16450883	0
chr2R	16450586	16450742	0
chr2R	16450563	16450575	0
chr2R	16494802	16494840	0
chr2R	16508386	16508408	0
chr2R	16515789	16515804	0
chr2R	16550089	16550184	0
chr2R	16771218	16771272	0
chr2R	16824448	16824456	0
chr2R	16911823	16911841	0
chr2R	16911960	16912031	0
chr2R	16946745	16946834	0
chr2R	17011065	17011170	0
chr2R	17036726	17036762	0
chr2R	17036613	17036632	0
chr2R	17061763	17061799	0
chr2R	17100377	17100435	0
chr2R	17133535	17133570	0
chr2R	17133398	17133439	0
chr2R	17172874	17173014	0
chr2R	17235753	17235774	0
chr2R	17375091	17375113	0
chr2R	17374820	17374891	0
chr2R	17404332	17404360	0
chr2R	17404377	17404387	0
chr2R	17404650	17404745	0
chr2R	17404435	17404543	0
chr2R	17404332	17404359	0
chr2R	17472584	17472620	0
chr2R	17472730	17472773	0
chr2R	17493259	17493319	0
chr2R	17502669	17502731	0
chr2R	17507168	17507325	0
chr2R	17518582	17518616	0
chr2R	17525487	17525522	0
chr2R	17525731	17525772	0
chr2R	17544653	17544772	0
chr2R	17572348	17572377	0
chr2R	17572484	17572501	0
chr2R	17580216	17580270	0
chr2R	17603858	17603899	0
chr2R	17604527	17604552	0
chr2R	17604488	17604520	0
chr2R	17604427	17604483	0
chr2R	17863455	17863487	0
chr2R	17965178	17965204	0
chr2R	18064863	18064924	0
chr2R	18077024	18077053	0
chr2R	18077329	18077356	0
chr2R	18104008	18104045	0
chr2R	18104073	18104107	0
chr2R	18185935	18186001	0
chr2R	18280833	18280873	0
chr2R	18281235	18281249	0
chr2R	18295763	18295823	0
chr2R	18305859	18305872	0
chr2R	18306574	18306610	0
chr2R	18488228	18488254	0
chr2R	18495426	18495444	0
chr2R	18507808	18507832	0
chr2R	18507870	18507908	0
chr2R	18508152	18508185	0
chr2R	18543084	18543092	0
chr2R	18559785	18559947	0
chr2R	18560083	18560109	0
chr2R	18560283	18560418	0
chr2R	18560477	18560529	0
chr2R	18573532	18573559	0
chr2R	18573168	18573261	0
chr2R	18581145	18581232	0
chr2R	18580919	18581019	0
chr2R	18689313	18689374	0
chr2R	18691698	18691763	0
chr2R	18761458	18761810	0
chr2R	18768494	18768748	0
chr2R	18770567	18770604	0
chr2R	18770504	18770512	0
chr2R	18823406	18823452	0
chr2R	18822776	18822910	0
chr2R	18822696	18822721	0
chr2R	18935754	18935823	0
chr2R	18960454	18960562	0
chr2R	18977794	18977840	0
chr2R	19051330	19051536	0
chr2R	19051059	19051161	0
chr2R	19050790	19050869	0
chr2R	19172769	19172793	0
chr2R	19258964	19258980	0
chr2R	19276539	19276574	0
chr2R	19415328	19415373	0
chr2R	19415573	19415685	0
chr2R	19541391	19541423	0
chr2R	19542109	19542168	0
chr2R	19564255	19564373	0
chr2R	19572169	19572212	0
chr2R	19622902	19622975	0
chr2R	19622646	19622738	0
chr2R	19735508	19735535	0
chr2R	19735158	19735223	0
chr2R	19735033	19735114	0
chr2R	19734931	19734958	0
chr2R	19746935	19746964	0
chr2R	19750550	19750691	0
chr2R	19754161	19754183	0
chr2R	19764404	19764473	0
chr2R	19770744	19770808	0
chr2R	19780669	19780697	0
chr2R	19784480	19784549	0
chr2R	19792757	19792808	0
chr2R	19843889	19843930	0
chr2R	19859522	19859544	0
chr2R	19859585	19859645	0
chr2R	19879936	19879964	0
chr2R	19879702	19879720	0
chr2R	19994465	19994497	0
chr2R	20010752	20010776	0
chr2R	20014950	20014997	0
chr2R	20014799	20014814	0
chr2R	20014516	20014538	0
chr2R	20022694	20022731	0
chr2R	20101993	20102083	0
chr2R	20101582	20101590	0
chr2R	20100926	20101106	0
chr2R	20100390	20100415	0
chr2R	20219527	20219622	0
chr2R	20219428	20219514	0
chr2R	20219396	20219420	0
chr2R	20266151	20266251	0
chr2R	20280232	20280325	0
chr2R	20411734	20411763	0
chr2R	20411266	20411304	0
chr2R	20489210	20489250	0
chr2R	20492122	20492220	0
chr2R	20552916	20552951	0
chr2R	20558871	20558905	0
chr2R	20560406	20560450	0
chr2R	20586493	20586689	0
chr2R	20643772	20643851	0
chr2R	20644364	20644400	0
chr2R	20669234	20669291	0
chr2R	20675606	20675662	0
chr2R	20773904	20773986	0
chr2R	20774029	20774059	0
chr2R	20805922	20806083	0
chr2R	20806432	20806567	0
chr2R	20806604	20806697	0
chr2R	20828221	20828229	0
chr2R	20834108	20834139	0
chr2R	20834108	20834136	0
chr2R	20841629	20841694	0
chr2R	20848160	20848233	0
chr2R	20847717	20847743	0
chr2R	20847576	20847639	0
chr2R	20864358	20864424	0
chr3L	144060	144146	0
chr3L	174058	174090	0
chr3L	176618	176627	0
chr3L	188180	188287	0
chr3L	188162	188178	0
chr3L	187875	188016	0
chr3L	250266	250366	0
chr3L	259018	259076	0
chr3L	259302	259421	0
chr3L	269130	269340	0
chr3L	269620	269665	0
chr3L	269710	269756	0
chr3L	269853	269930	0
chr3L	269953	269987	0
chr3L	270005	270084	0
chr3L	303966	304020	0
chr3L	306319	306357	0
chr3L	367141	367215	0
chr3L	366907	366936	0
chr3L	366820	366852	0
chr3L	574765	574817	0
chr3L	575420	575463	0
chr3L	575560	575679	0
chr3L	583785	583821	0
chr3L	583548	583566	0
chr3L	752540	752816	0
chr3L	752898	752974	0
chr3L	852798	852847	0
chr3L	892291	892319	0
chr3L	892774	892822	0
chr3L	893089	893147	0
chr3L	893396	893453	0
chr3L	877940	878158	0
chr3L	877690	877722	0
chr3L	991610	991693	0
chr3L	1190420	1190443	0
chr3L	1198647	1198728	0
chr3L	1301689	1301719	0
chr3L	1301357	1301527	0
chr3L	1301320	1301338	0
chr3L	1301152	1301211	0
chr3L	1300980	1301121	0
chr3L	1331460	1331561	0
chr3L	1467988	1468014	0
chr3L	1468128	1468158	0
chr3L	1468223	1468242	0
chr3L	1468279	1468346	0
chr3L	1475475	1475508	0
chr3L	1491486	1491542	0
chr3L	1535012	1535081	0
chr3L	1544422	1544506	0
chr3L	1555490	1555539	0
chr3L	1626634	1626898	0
chr3L	1632117	1632181	0
chr3L	1632052	1632078	0
chr3L	1651238	1651286	0
chr3L	1715744	1715856	0
chr3L	1759145	1759205	0
chr3L	1860529	1860580	0
chr3L	1860206	1860513	0
chr3L	1859907	1860162	0
chr3L	1859296	1859657	0
chr3L	1862983	1863009	0
chr3L	1867562	1867585	0
chr3L	1867606	1867616	0
chr3L	1867733	1867770	0
chr3L	2122776	2122853	0
chr3L	2153574	2153585	0
chr3L	2399326	2399368	0
chr3L	2499396	2499405	0
chr3L	2498973	2499229	0
chr3L	2556341	2556440	0
chr3L	2556089	2556163	0
chr3L	2595341	2595529	0
chr3L	2601455	2601531	0
chr3L	2641356	2641467	0
chr3L	2641495	2641580	0
chr3L	2641757	2641855	0
chr3L	2641357	2641466	0
chr3L	2641495	2641580	0
chr3L	2641757	2641855	0
chr3L	2642198	2642215	0
chr3L	2672150	2672298	0
chr3L	2671924	2671950	0
chr3L	2671580	2671704	0
chr3L	2671459	2671548	0
chr3L	2670913	2670976	0
chr3L	2670832	2670849	0
chr3L	2768272	2768360	0
chr3L	2780478	2780522	0
chr3L	3011049	3011084	0
chr3L	3158243	3158270	0
chr3L	3168485	3168527	0
chr3L	3184712	3184917	0
chr3L	3196876	3196937	0
chr3L	3211017	3211184	0
chr3L	3224624	3224655	0
chr3L	3298843	3298891	0
chr3L	3298909	3298920	0
chr3L	3322095	3322145	0
chr3L	3322208	3322265	0
chr3L	3322095	3322145	0
chr3L	3322208	3322265	0
chr3L	3322580	3322623	0
chr3L	3371262	3371376	0
chr3L	3402827	3402871	0
chr3L	3402708	3402814	0
chr3L	3402303	3402698	0
chr3L	3402238	3402263	0
chr3L	3401881	3401940	0
chr3L	3401478	3401826	0
chr3L	3401288	3401432	0
chr3L	3653352	3653439	0
chr3L	3839757	3839785	0
chr3L	3840822	3840968	0
chr3L	3861238	3861298	0
chr3L	3861370	3861490	0
chr3L	3958382	3958448	0
chr3L	3958027	3958147	0
chr3L	3957346	3957496	0
chr3L	3957249	3957321	0
chr3L	4004939	4004960	0
chr3L	4005905	4005919	0
chr3L	4006183	4006216	0
chr3L	4037864	4037926	0
chr3L	4064158	4064241	0
chr3L	4074424	4074448	0
chr3L	4090713	4090876	0
chr3L	4090919	4091053	0
chr3L	4113934	4113998	0
chr3L	4114645	4114796	0
chr3L	4124642	4124704	0
chr3L	4124337	4124479	0
chr3L	4124236	4124276	0
chr3L	4123640	4123657	0
chr3L	4140778	4140907	0
chr3L	4140930	4141074	0
chr3L	4153627	4153688	0
chr3L	4208002	4208048	0
chr3L	4211976	4211986	0
chr3L	4245959	4246012	0
chr3L	4246875	4246906	0
chr3L	4261522	4261536	0
chr3L	4261551	4261558	0
chr3L	4261518	4261538	0
chr3L	4293354	4293417	0
chr3L	4369118	4369159	0
chr3L	4368571	4368745	0
chr3L	4368358	4368457	0
chr3L	4367770	4367850	0
chr3L	4435465	4435570	0
chr3L	4435674	4435761	0
chr3L	4501756	4501808	0
chr3L	4688953	4688973	0
chr3L	4828903	4828961	0
chr3L	5147571	5147629	0
chr3L	5355796	5355856	0
chr3L	5432778	5432890	0
chr3L	5432902	5432975	0
chr3L	5531600	5531733	0
chr3L	5559452	5559504	0
chr3L	5559746	5559789	0
chr3L	5583141	5583189	0
chr3L	5583218	5583226	0
chr3L	5583256	5583276	0
chr3L	5583258	5583273	0
chr3L	5594395	5594438	0
chr3L	5768739	5768792	0
chr3L	5770587	5770686	0
chr3L	5783307	5783385	0
chr3L	5792560	5792640	0
chr3L	5805288	5805321	0
chr3L	5807782	5807913	0
chr3L	5807216	5807354	0
chr3L	5893949	5894016	0
chr3L	5926821	5926855	0
chr3L	5926430	5926544	0
chr3L	5960790	5960839	0
chr3L	5960648	5960742	0
chr3L	6066613	6066622	0
chr3L	6066610	6066635	0
chr3L	6162715	6162848	0
chr3L	6185356	6185480	0
chr3L	6191776	6191910	0
chr3L	6233624	6233667	0
chr3L	6252636	6252693	0
chr3L	6627892	6627925	0
chr3L	6682738	6682808	0
chr3L	6752148	6752174	0
chr3L	6943165	6943220	0
chr3L	6942759	6942845	0
chr3L	6950072	6950107	0
chr3L	6952654	6952672	0
chr3L	7116355	7116631	0
chr3L	7136826	7136874	0
chr3L	7236272	7236286	0
chr3L	7261358	7261451	0
chr3L	7319663	7319726	0
chr3L	7365809	7365847	0
chr3L	7365907	7365936	0
chr3L	7366099	7366113	0
chr3L	7366680	7366856	0
chr3L	7367407	7367435	0
chr3L	7367213	7367335	0
chr3L	7447014	7447066	0
chr3L	7520201	7520208	0
chr3L	7520304	7520336	0
chr3L	7530303	7530408	0
chr3L	7530722	7530744	0
chr3L	7530782	7530838	0
chr3L	7530861	7530915	0
chr3L	7531019	7531226	0
chr3L	7645339	7645408	0
chr3L	7726503	7726539	0
chr3L	7889346	7889363	0
chr3L	7944262	7944319	0
chr3L	7944352	7944365	0
chr3L	7944394	7944531	0
chr3L	8114162	8114210	0
chr3L	8114344	8114378	0
chr3L	8114401	8114416	0
chr3L	8123989	8124030	0
chr3L	8124075	8124130	0
chr3L	8124298	8124316	0
chr3L	8124622	8124694	0
chr3L	8124734	8124769	0
chr3L	8124623	8124676	0
chr3L	8183537	8183548	0
chr3L	8283546	8283590	0
chr3L	8291699	8291824	0
chr3L	8331443	8331463	0
chr3L	8383591	8383631	0
chr3L	8383815	8383838	0
chr3L	8383842	8383853	0
chr3L	8383907	8383948	0
chr3L	8384006	8384081	0
chr3L	8424133	8424202	0
chr3L	8427331	8427383	0
chr3L	8465029	8465056	0
chr3L	8465084	8465127	0
chr3L	8465216	8465245	0
chr3L	8465430	8465474	0
chr3L	8465637	8465678	0
chr3L	8511119	8511151	0
chr3L	8526736	8526779	0
chr3L	8526945	8526997	0
chr3L	8566944	8567045	0
chr3L	8567219	8567334	0
chr3L	8592557	8592718	0
chr3L	8631533	8631682	0
chr3L	8631729	8631762	0
chr3L	8720687	8720712	0
chr3L	8726585	8726615	0
chr3L	8726385	8726518	0
chr3L	8791563	8791680	0
chr3L	8924310	8924370	0
chr3L	8924417	8924508	0
chr3L	8924757	8924856	0
chr3L	8924896	8924995	0
chr3L	8964312	8964524	0
chr3L	8964527	8964548	0
chr3L	8965227	8965316	0
chr3L	8995283	8995336	0
chr3L	8995367	8995383	0
chr3L	8995406	8995445	0
chr3L	9000187	9000324	0
chr3L	9063437	9063514	0
chr3L	9062988	9063068	0
chr3L	9087868	9087902	0
chr3L	9137954	9138024	0
chr3L	9138038	9138109	0
chr3L	9138636	9138693	0
chr3L	9228268	9228314	0
chr3L	9352801	9352843	0
chr3L	9355817	9355836	0
chr3L	9363117	9363208	0
chr3L	9369313	9369351	0
chr3L	9431498	9431555	0
chr3L	9426830	9426855	0
chr3L	9443676	9443852	0
chr3L	9465216	9465445	0
chr3L	9465495	9465657	0
chr3L	9595615	9595630	0
chr3L	9624830	9624871	0
chr3L	9693234	9693268	0
chr3L	9693277	9693340	0
chr3L	9710120	9710158	0
chr3L	9710515	9710548	0
chr3L	9722527	9722535	0
chr3L	9796518	9796579	0
chr3L	9828000	9828018	0
chr3L	9833427	9833449	0
chr3L	9833283	9833362	0
chr3L	9833167	9833218	0
chr3L	9832759	9832894	0
chr3L	9832520	9832739	0
chr3L	9850846	9851001	0
chr3L	9877476	9877586	0
chr3L	9888746	9888822	0
chr3L	9958019	9958119	0
chr3L	9958137	9958230	0
chr3L	9958366	9958422	0
chr3L	9960474	9960530	0
chr3L	10685502	10685524	0
chr3L	10808548	10808577	0
chr3L	10809009	10809032	0
chr3L	10869496	10869637	0
chr3L	10869417	10869424	0
chr3L	10888645	10888716	0
chr3L	11073121	11073147	0
chr3L	11072298	11072375	0
chr3L	11105177	11105195	0
chr3L	11127177	11127320	0
chr3L	11127462	11127541	0
chr3L	11160084	11160095	0
chr3L	11170455	11170533	0
chr3L	11170379	11170388	0
chr3L	11191313	11191331	0
chr3L	11191271	11191296	0
chr3L	11222466	11222565	0
chr3L	11281532	11281702	0
chr3L	11355397	11355406	0
chr3L	11488435	11488610	0
chr3L	11488619	11488635	0
chr3L	11488654	11488688	0
chr3L	11488878	11488910	0
chr3L	11488936	11488983	0
chr3L	11489014	11489046	0
chr3L	11489084	11489243	0
chr3L	11489280	11489387	0
chr3L	11489447	11489572	0
chr3L	11489892	11489966	0
chr3L	11489970	11489982	0
chr3L	11490142	11490283	0
chr3L	11597570	11597610	0
chr3L	11643653	11643797	0
chr3L	11682977	11682986	0
chr3L	11687128	11687167	0
chr3L	11705629	11705653	0
chr3L	11705511	11705542	0
chr3L	11705425	11705470	0
chr3L	11729955	11730016	0
chr3L	11729525	11729587	0
chr3L	11729346	11729383	0
chr3L	11729162	11729220	0
chr3L	11728776	11728805	0
chr3L	11728463	11728744	0
chr3L	11728237	11728270	0
chr3L	11728014	11728131	0
chr3L	11727762	11727922	0
chr3L	11727665	11727717	0
chr3L	11791785	11791802	0
chr3L	11820692	11820720	0
chr3L	11844165	11844263	0
chr3L	11984946	11984992	0
chr3L	12130592	12130633	0
chr3L	12130594	12130614	0
chr3L	12262710	12262731	0
chr3L	12328706	12328752	0
chr3L	12498549	12498648	0
chr3L	12498891	12498905	0
chr3L	12512461	12512496	0
chr3L	12512777	12512787	0
chr3L	12512873	12512966	0
chr3L	12513036	12513094	0
chr3L	12523757	12523794	0
chr3L	12528548	12528596	0
chr3L	12702261	12702317	0
chr3L	12702547	12702617	0
chr3L	12738058	12738092	0
chr3L	12761896	12761985	0
chr3L	12761561	12761728	0
chr3L	12837687	12837739	0
chr3L	12837433	12837544	0
chr3L	13010254	13010272	0
chr3L	13012632	13012686	0
chr3L	13013297	13013312	0
chr3L	13013124	13013164	0
chr3L	13033663	13033723	0
chr3L	13039566	13039812	0
chr3L	13409348	13409380	0
chr3L	13503031	13503075	0
chr3L	13503233	13503333	0
chr3L	13503492	13503549	0
chr3L	13503585	13503715	0
chr3L	13509374	13509417	0
chr3L	13853497	13853521	0
chr3L	13927343	13927360	0
chr3L	13927482	13927595	0
chr3L	13955019	13955118	0
chr3L	13955135	13955267	0
chr3L	13955503	13955611	0
chr3L	14011384	14011444	0
chr3L	14011600	14011663	0
chr3L	14011720	14011852	0
chr3L	14012766	14012839	0
chr3L	14012903	14013066	0
chr3L	14023018	14023049	0
chr3L	14036228	14036297	0
chr3L	14078774	14078795	0
chr3L	14169006	14169014	0
chr3L	14168812	14168826	0
chr3L	14534650	14534820	0
chr3L	14576527	14576603	0
chr3L	14576437	14576482	0
chr3L	14576332	14576419	0
chr3L	14614742	14614842	0
chr3L	14615025	14615254	0
chr3L	14621122	14621178	0
chr3L	14759887	14759984	0
chr3L	14760088	14760116	0
chr3L	14760353	14760454	0
chr3L	14792386	14792431	0
chr3L	14977525	14977577	0
chr3L	14991142	14991152	0
chr3L	15084212	15084230	0
chr3L	15130830	15130980	0
chr3L	15153976	15154023	0
chr3L	15235711	15235868	0
chr3L	15558226	15558369	0
chr3L	15616268	15616282	0
chr3L	15616354	15616529	0
chr3L	15813833	15813879	0
chr3L	15813506	15813631	0
chr3L	15824016	15824031	0
chr3L	15824859	15824907	0
chr3L	15951163	15951203	0
chr3L	15951226	15951258	0
chr3L	15953698	15953707	0
chr3L	15987777	15987829	0
chr3L	15987509	15987627	0
chr3L	15987054	15987370	0
chr3L	15999765	15999774	0
chr3L	16025066	16025138	0
chr3L	16025154	16025235	0
chr3L	16025529	16025625	0
chr3L	16079203	16079222	0
chr3L	16081111	16081172	0
chr3L	16088487	16088634	0
chr3L	16113571	16113697	0
chr3L	16303521	16303533	0
chr3L	16341854	16341871	0
chr3L	16341846	16341859	0
chr3L	16367338	16367383	0
chr3L	16366867	16366907	0
chr3L	16366605	16366727	0
chr3L	16366402	16366490	0
chr3L	16398103	16398206	0
chr3L	16397720	16397933	0
chr3L	16397558	16397565	0
chr3L	16396947	16397250	0
chr3L	16396713	16396771	0
chr3L	16396673	16396697	0
chr3L	16464024	16464148	0
chr3L	16582883	16582934	0
chr3L	16583158	16583227	0
chr3L	16606947	16607112	0
chr3L	16606477	16606649	0
chr3L	16642339	16642413	0
chr3L	16642303	16642330	0
chr3L	16642220	16642285	0
chr3L	16670689	16670882	0
chr3L	16670506	16670527	0
chr3L	16669889	16670040	0
chr3L	16769708	16769812	0
chr3L	16769888	16770043	0
chr3L	16770087	16770104	0
chr3L	16770294	16770504	0
chr3L	16770295	16770472	0
chr3L	16769888	16770019	0
chr3L	16769709	16769810	0
chr3L	16775414	16775453	0
chr3L	16778287	16778343	0
chr3L	16781319	16781417	0
chr3L	16781125	16781161	0
chr3L	16803010	16803057	0
chr3L	16802973	16802988	0
chr3L	16802782	16802822	0
chr3L	16850617	16850627	0
chr3L	16851291	16851445	0
chr3L	16851510	16851535	0
chr3L	16851539	16851550	0
chr3L	16851826	16851880	0
chr3L	17013578	17013595	0
chr3L	17013445	17013461	0
chr3L	17019943	17020018	0
chr3L	17022937	17022964	0
chr3L	17041374	17041413	0
chr3L	17047540	17047788	0
chr3L	17047924	17047983	0
chr3L	17048139	17048257	0
chr3L	17048368	17048417	0
chr3L	17258012	17258060	0
chr3L	17330276	17330285	0
chr3L	17354875	17354885	0
chr3L	17361086	17361133	0
chr3L	17394016	17394064	0
chr3L	17393942	17393984	0
chr3L	17431020	17431045	0
chr3L	17468866	17468887	0
chr3L	17504236	17504316	0
chr3L	17519304	17519479	0
chr3L	17519176	17519236	0
chr3L	17519112	17519157	0
chr3L	17518869	17518999	0
chr3L	17538933	17538984	0
chr3L	17539101	17539271	0
chr3L	17539368	17539476	0
chr3L	17539535	17539542	0
chr3L	17539560	17539643	0
chr3L	17545785	17545799	0
chr3L	17545619	17545672	0
chr3L	17623311	17623443	0
chr3L	17837160	17837228	0
chr3L	17842431	17842476	0
chr3L	18111565	18111582	0
chr3L	18146627	18146646	0
chr3L	18162596	18162725	0
chr3L	18162459	18162563	0
chr3L	18162202	18162429	0
chr3L	18161764	18162127	0
chr3L	18296575	18296638	0
chr3L	18296294	18296407	0
chr3L	18296146	18296188	0
chr3L	18295925	18295974	0
chr3L	18390761	18390819	0
chr3L	18432256	18432436	0
chr3L	18431896	18431960	0
chr3L	18431714	18431794	0
chr3L	18659610	18659659	0
chr3L	18659749	18659812	0
chr3L	18795600	18795804	0
chr3L	18821166	18821216	0
chr3L	18821901	18821933	0
chr3L	18886237	18886264	0
chr3L	18896149	18896172	0
chr3L	18915642	18915776	0
chr3L	18991426	18991436	0
chr3L	19250095	19250137	0
chr3L	19530975	19530992	0
chr3L	19582107	19582153	0
chr3L	19584168	19584211	0
chr3L	19584111	19584135	0
chr3L	19583983	19584047	0
chr3L	19596767	19596784	0
chr3L	19617637	19617724	0
chr3L	19631086	19631104	0
chr3L	19683276	19683307	0
chr3L	19803433	19803453	0
chr3L	19824978	19824997	0
chr3L	19824659	19824749	0
chr3L	19925709	19925716	0
chr3L	19970358	19970448	0
chr3L	19970969	19970993	0
chr3L	19982828	19982853	0
chr3L	19986526	19986586	0
chr3L	20020999	20021065	0
chr3L	20091785	20091839	0
chr3L	20226832	20226848	0
chr3L	20262027	20262085	0
chr3L	20308673	20308773	0
chr3L	20309336	20309424	0
chr3L	20374944	20374984	0
chr3L	20375352	20375424	0
chr3L	20384771	20384832	0
chr3L	20389582	20389636	0
chr3L	20685618	20685692	0
chr3L	20774140	20774175	0
chr3L	20773817	20773848	0
chr3L	21264325	21264439	0
chr3L	21289571	21289590	0
chr3L	21331248	21331343	0
chr3L	21430671	21430754	0
chr3L	21430777	21430835	0
chr3L	21467216	21467341	0
chr3L	21505456	21505512	0
chr3L	21505566	21505594	0
chr3L	21505752	21505815	0
chr3L	21505751	21505817	0
chr3L	21505568	21505594	0
chr3L	21505456	21505511	0
chr3L	21515097	21515109	0
chr3L	21515461	21515544	0
chr3L	21515562	21515574	0
chr3L	21524307	21524446	0
chr3L	21524111	21524195	0
chr3L	21523739	21523966	0
chr3L	21531565	21531631	0
chr3L	21548493	21548503	0
chr3L	21667559	21667609	0
chr3L	21667559	21667605	0
chr3L	21820886	21820920	0
chr3L	21820880	21820924	0
chr3L	21975705	21975757	0
chr3L	21980056	21980113	0
chr3L	21980171	21980191	0
chr3L	22265653	22265704	0
chr3L	22266013	22266048	0
chr3L	22276445	22276508	0
chr3L	22452101	22452128	0
chr3L	22684886	22684907	0
chr3R	171022	171044	0
chr3R	248582	248600	0
chr3R	248545	248579	0
chr3R	480253	480338	0
chr3R	536896	536921	0
chr3R	613058	613077	0
chr3R	641530	641564	0
chr3R	644378	644404	0
chr3R	775811	775915	0
chr3R	1053151	1053202	0
chr3R	1053212	1053235	0
chr3R	1053156	1053187	0
chr3R	1093601	1093654	0
chr3R	1366074	1366097	0
chr3R	1365374	1365444	0
chr3R	1481944	1482009	0
chr3R	1505316	1505455	0
chr3R	1571508	1571654	0
chr3R	1606557	1606565	0
chr3R	1606809	1606821	0
chr3R	1606825	1606842	0
chr3R	1613123	1613164	0
chr3R	1826638	1826680	0
chr3R	1826328	1826380	0
chr3R	2033144	2033176	0
chr3R	2033226	2033248	0
chr3R	2054494	2054547	0
chr3R	2062079	2062164	0
chr3R	2075900	2075973	0
chr3R	2076893	2076918	0
chr3R	2077004	2077042	0
chr3R	2087451	2087468	0
chr3R	2108096	2108120	0
chr3R	2152650	2152691	0
chr3R	2152882	2152908	0
chr3R	2152952	2152973	0
chr3R	2185327	2185410	0
chr3R	2213168	2213220	0
chr3R	2213329	2213361	0
chr3R	2215133	2215226	0
chr3R	2487209	2487284	0
chr3R	2527714	2527754	0
chr3R	2590672	2590699	0
chr3R	3073907	3073944	0
chr3R	3611932	3611964	0
chr3R	3729110	3729153	0
chr3R	3750038	3750192	0
chr3R	3841936	3842003	0
chr3R	17474167	17474192	0
chr3R	17374392	17374403	0
chr3R	17207663	17207687	0
chr3R	17146511	17146561	0
chr3R	17097048	17097058	0
chr3R	17096986	17097035	0
chr3R	17096985	17097039	0
chr3R	17097045	17097066	0
chr3R	17092569	17092669	0
chr3R	17092516	17092550	0
chr3R	17092055	17092119	0
chr3R	17054734	17054756	0
chr3R	17054989	17055059	0
chr3R	16965959	16965989	0
chr3R	16930774	16930785	0
chr3R	16721404	16721474	0
chr3R	16720394	16720509	0
chr3R	16686254	16686295	0
chr3R	16665249	16665278	0
chr3R	16665539	16665585	0
chr3R	16645539	16645582	0
chr3R	16645495	16645519	0
chr3R	16642609	16642634	0
chr3R	16584104	16584142	0
chr3R	16582194	16582230	0
chr3R	16563048	16563066	0
chr3R	16455071	16455096	0
chr3R	16454919	16455026	0
chr3R	16454807	16454870	0
chr3R	16452855	16453122	0
chr3R	16453554	16453605	0
chr3R	16453611	16453772	0
chr3R	16453802	16453938	0
chr3R	16454199	16454238	0
chr3R	16446395	16446476	0
chr3R	16438116	16438183	0
chr3R	16437786	16437827	0
chr3R	16437246	16437290	0
chr3R	16437062	16437118	0
chr3R	16406426	16406439	0
chr3R	16150426	16150473	0
chr3R	15757824	15757875	0
chr3R	15597010	15597078	0
chr3R	15541098	15541158	0
chr3R	15438104	15438131	0
chr3R	15129370	15129716	0
chr3R	15129258	15129364	0
chr3R	15129087	15129178	0
chr3R	15128673	15128801	0
chr3R	14752422	14752458	0
chr3R	14734296	14734317	0
chr3R	14734438	14734515	0
chr3R	14735072	14735433	0
chr3R	14735602	14735742	0
chr3R	14493352	14493368	0
chr3R	14476809	14476826	0
chr3R	14476690	14476762	0
chr3R	14476600	14476654	0
chr3R	14232870	14232951	0
chr3R	14020590	14020650	0
chr3R	14019006	14019066	0
chr3R	14018555	14018644	0
chr3R	14013537	14013552	0
chr3R	13871268	13871284	0
chr3R	13871066	13871095	0
chr3R	13622119	13622128	0
chr3R	13622099	13622116	0
chr3R	13577731	13577759	0
chr3R	13494954	13495118	0
chr3R	13358082	13358138	0
chr3R	13222195	13222373	0
chr3R	13221948	13222013	0
chr3R	13221319	13221517	0
chr3R	13221150	13221216	0
chr3R	13201029	13201057	0
chr3R	13200822	13200856	0
chr3R	13215430	13215510	0
chr3R	12917255	12917417	0
chr3R	12895095	12895224	0
chr3R	12895308	12895381	0
chr3R	12895757	12895794	0
chr3R	12872853	12873279	0
chr3R	12475487	12475518	0
chr3R	12470846	12470895	0
chr3R	12470781	12470828	0
chr3R	12470781	12470827	0
chr3R	12400722	12400749	0
chr3R	12272532	12272687	0
chr3R	12271699	12271715	0
chr3R	12271514	12271569	0
chr3R	12271262	12271361	0
chr3R	12271164	12271232	0
chr3R	12271128	12271152	0
chr3R	12271074	12271105	0
chr3R	12201030	12201082	0
chr3R	12200513	12200544	0
chr3R	12200481	12200493	0
chr3R	12200225	12200301	0
chr3R	12186055	12186097	0
chr3R	12183881	12183972	0
chr3R	12183881	12183972	0
chr3R	12176728	12176768	0
chr3R	12176389	12176494	0
chr3R	12171346	12171455	0
chr3R	12165772	12165792	0
chr3R	12127321	12127381	0
chr3R	12087083	12087096	0
chr3R	12022742	12022816	0
chr3R	11975336	11975356	0
chr3R	11970578	11970614	0
chr3R	11970875	11970912	0
chr3R	11928873	11929057	0
chr3R	11929103	11929192	0
chr3R	11929209	11929229	0
chr3R	11929460	11929792	0
chr3R	11857921	11857975	0
chr3R	11788055	11788087	0
chr3R	11785257	11785345	0
chr3R	11785668	11785745	0
chr3R	11785988	11786224	0
chr3R	11786439	11786466	0
chr3R	11786597	11786942	0
chr3R	11787003	11787223	0
chr3R	11787397	11787487	0
chr3R	11787502	11787546	0
chr3R	11758586	11758593	0
chr3R	11758575	11758595	0
chr3R	11735877	11735893	0
chr3R	11683959	11684016	0
chr3R	11649761	11649828	0
chr3R	11247730	11247780	0
chr3R	11241665	11241724	0
chr3R	11199194	11199262	0
chr3R	11199689	11199790	0
chr3R	11189664	11189747	0
chr3R	11184824	11184966	0
chr3R	11179573	11179664	0
chr3R	11179448	11179519	0
chr3R	11179453	11179519	0
chr3R	11164039	11164089	0
chr3R	11163630	11163710	0
chr3R	11151055	11151120	0
chr3R	11140487	11140559	0
chr3R	11140685	11140719	0
chr3R	11133625	11133681	0
chr3R	11102176	11102215	0
chr3R	11081391	11081407	0
chr3R	11081915	11081934	0
chr3R	11053177	11053207	0
chr3R	11016012	11016047	0
chr3R	10996801	10996813	0
chr3R	10996641	10996781	0
chr3R	10996542	10996630	0
chr3R	10550714	10550762	0
chr3R	10446313	10446339	0
chr3R	10446176	10446258	0
chr3R	10444576	10444616	0
chr3R	10396325	10396417	0
chr3R	10340825	10340852	0
chr3R	10340283	10340371	0
chr3R	10340104	10340183	0
chr3R	10339790	10340017	0
chr3R	10206313	10206338	0
chr3R	10155146	10155190	0
chr3R	10144856	10144906	0
chr3R	10141358	10141396	0
chr3R	10127618	10127701	0
chr3R	9956417	9956459	0
chr3R	9950127	9950179	0
chr3R	9950131	9950178	0
chr3R	9923156	9923193	0
chr3R	9912699	9912855	0
chr3R	9912921	9913057	0
chr3R	9913153	9913300	0
chr3R	9860810	9860864	0
chr3R	9860315	9860360	0
chr3R	9730063	9730114	0
chr3R	9730129	9730177	0
chr3R	9693107	9693182	0
chr3R	9639875	9639978	0
chr3R	9640013	9640194	0
chr3R	9604837	9604848	0
chr3R	9596415	9596442	0
chr3R	9517659	9517828	0
chr3R	9518747	9518803	0
chr3R	9519055	9519132	0
chr3R	9505261	9505330	0
chr3R	9504996	9505072	0
chr3R	9492257	9492314	0
chr3R	9483521	9483541	0
chr3R	9369822	9369835	0
chr3R	9254771	9254798	0
chr3R	9254622	9254643	0
chr3R	9228308	9228326	0
chr3R	9199561	9199593	0
chr3R	9198832	9198883	0
chr3R	9117834	9117862	0
chr3R	9113552	9113606	0
chr3R	9109875	9109925	0
chr3R	9110144	9110264	0
chr3R	9034484	9034503	0
chr3R	8852805	8852888	0
chr3R	8851529	8851592	0
chr3R	8851725	8851766	0
chr3R	8834305	8834350	0
chr3R	8822596	8822635	0
chr3R	8822593	8822645	0
chr3R	8816686	8816864	0
chr3R	8817034	8817149	0
chr3R	8760310	8760366	0
chr3R	8571789	8571923	0
chr3R	8539066	8539096	0
chr3R	8531338	8531392	0
chr3R	8531341	8531387	0
chr3R	8519720	8519751	0
chr3R	8519828	8519882	0
chr3R	8517503	8517533	0
chr3R	8455438	8455547	0
chr3R	8450429	8450488	0
chr3R	8450098	8450127	0
chr3R	8449686	8449881	0
chr3R	8354757	8354787	0
chr3R	8258273	8258281	0
chr3R	8250039	8250103	0
chr3R	8237559	8237601	0
chr3R	8057359	8057390	0
chr3R	8049727	8049738	0
chr3R	7964795	7965057	0
chr3R	7964739	7964770	0
chr3R	7840912	7840934	0
chr3R	7810665	7810696	0
chr3R	7796949	7797009	0
chr3R	7779703	7779723	0
chr3R	7719578	7719666	0
chr3R	7709677	7709766	0
chr3R	7607383	7607520	0
chr3R	7607310	7607328	0
chr3R	7607113	7607240	0
chr3R	7607017	7607101	0
chr3R	7570318	7570431	0
chr3R	7570236	7570273	0
chr3R	7557804	7557847	0
chr3R	7528284	7528304	0
chr3R	7500524	7500564	0
chr3R	7459013	7459026	0
chr3R	7459157	7459196	0
chr3R	7459257	7459295	0
chr3R	7459308	7459321	0
chr3R	7411676	7411689	0
chr3R	7359674	7359743	0
chr3R	7359526	7359570	0
chr3R	7359450	7359517	0
chr3R	7331405	7331492	0
chr3R	7263498	7263533	0
[truncated: 12,551 more rows]
